# Supplementary material for: The crystal structure of 1-(2-iodo­benzo­yl)-4-(pyrimidin-2-yl)piperazine: a three-dimensional hydrogen-bonded framework, augmented by π–π stacking inter­actions and I⋯N halogen bonds
Source: Acta Crystallogr E Crystallogr Commun. 2019 Jan 4;75(Pt 2):129–33. doi: 10.1107/S205698901801811X (PMC6362664; doi:10.1107/S205698901801811X)
Supplement: Supplementary file 1 [file e-75-00129-sup1.cif]

##############################################################################
#                                                                            #
# This CIF contains the data in a paper accepted for publication in          #
# Acta Crystallographica Section E. It conforms to the requirements of       #
# Notes for Authors for Acta Crystallographica Section E, and has been       #
# peer reviewed under the auspices of the IUCr Commission on Journals.       #
#                                                                            #
# Full details of the Crystallographic Information File format               #
# are given in the paper "The Crystallographic Information File (CIF):       #
# a New Standard Archive File for Crystallography" by S. R. Hall, F. H.      #
# Allen and I. D. Brown [Acta Cryst. (1991), A47, 655-685].                  #
#                                                                            #
# The current version of the core CIF dictionary is obtainable from          #
# ftp://ftp.iucr.org/pub/cif_core.dic.                                       #
#                                                                            #
# Software is freely available for graphical display of the structure(s)     #
# in this CIF. For information consult the CIF software page                 #
# http://www.iucr.org/resources/cif/software.                                #
#                                                                            #
# This file may be used for bona fide research purposes within the           #
# scientific community so long as proper attribution is given to the journal # 
# article from which it was obtained.                                        #
#                                                                            #
##############################################################################
data_global
_audit_creation_method     'from SHELXL-2014'
_journal_date_recd_electronic     2018-12-17
_journal_date_accepted     2018-12-20
_journal_name_full     'Acta Crystallographica, Section E'
_journal_year     2019
_journal_volume     75
_journal_issue      2
_journal_page_first     129
_journal_page_last     133
_journal_paper_category     GO
_journal_paper_doi     10.1107/S205698901801811X
_journal_coeditor_code     WM5479
loop_
    _publ_contact_author_name
    _publ_contact_author_address
    _publ_contact_author_email
    'Yathirajan, Hemmige S.'
;  Department of Studies in Chemistry,
University of Mysore,
Manasagangotri, Mysuru-570 006,
India
;
 yathirajan@hotmail.com
_publ_contact_author_fax     ?
_publ_contact_author_phone     ?
_publ_section_title
;
The crystal structure of 1-(2-iodobenzoyl)-4-(pyrimidin-2-yl)piperazine: a
three-dimensional hydrogen-bonded framework, augmented by \p--\p stacking
interactions and I...N halogen bonds
;
loop_
    _publ_author_name
    _publ_author_footnote
    _publ_author_address
    'Mahesha, Ninganayaka' .
;
Department of Studies in Chemistry,
University of Mysore,
Manasagangotri,
Mysuru-570 006,
India
;
    'Yathirajan, Hemmige S.' .
;  Department of Studies in Chemistry,
University of Mysore,
Manasagangotri,
Mysuru-570 006,
India
;
    'Furuya, Tetsundo' .
;
Department of Chemistry,
Faculty of Science,
Tokyo University of Science,
1-3 Kagurazaka,
Shinjuku-ku,
Tokyo 162-8601,
Japan
;
    'Akitsu, Takashiro' .
;
Department of Chemistry,
Faculty of Science,
Tokyo University of Science,
1-3 Kagurazaka,
Shinjuku-ku,
Tokyo 162-8601,
Japan
;
    'Glidewell, Christopher' .
;    School of Chemistry, University of St Andrews,
     St Andrews, Fife KY16 9ST, UK
;
_publ_section_synopsis
;
Molecules of the title compound are linked into a complex three-dimensional
network by a combination of C---H...O and C---H...\p(arene) hydrogen bonds.
;
data_I
_database_code_depnum_ccdc_archive 'CCDC 1886570'
_audit_creation_method     SHELXL-2014
_chemical_name_systematic
;
1-(2-Iodobenzoyl)-4-(pyrimidin-2-yl)piperazine
;
_chemical_name_common     ?
_chemical_formula_moiety     'C15 H15 I N4 O'
_chemical_formula_sum     'C15 H15 I N4 O'
_chemical_formula_iupac     'C15 H15 I N4 O'
_chemical_formula_weight     394.21
_chemical_melting_point     ?
_space_group_crystal_system     monoclinic
_space_group_name_H-M_alt     'P 21/n'
_space_group_name_Hall     '-P 2yn'
loop_
    _space_group_symop_operation_xyz
    'x, y, z'
    '-x+1/2, y+1/2, -z+1/2'
    '-x, -y, -z'
    'x-1/2, -y-1/2, z-1/2'
_cell_length_a     9.6417(17)
_cell_length_b     13.604(2)
_cell_length_c     12.174(2)
_cell_angle_alpha     90
_cell_angle_beta     105.155(2)
_cell_angle_gamma     90
_cell_volume     1541.3(4)
_cell_formula_units_Z     4
_cell_measurement_reflns_used     3152
_cell_measurement_theta_min     2.290
_cell_measurement_theta_max     27.591
_cell_measurement_temperature     173(2)
_exptl_crystal_description     plate
_exptl_crystal_colour     colour
_exptl_crystal_size_max     0.670
_exptl_crystal_size_mid     0.560
_exptl_crystal_size_min     0.160
_exptl_crystal_density_diffrn     1.699
_exptl_crystal_density_meas     ?
_exptl_crystal_density_method     ?
_exptl_crystal_F_000     776
_exptl_absorpt_coefficient_mu     2.082
_exptl_absorpt_correction_type     multi-scan
_exptl_absorpt_process_details
;
(<i>SADABS</i>; Bruker, 2015)
;
_exptl_absorpt_correction_T_min     0.345
_exptl_absorpt_correction_T_max     0.717
_exptl_special_details     ?
_diffrn_ambient_temperature     173(2)
_diffrn_source     'fine focus sealed tube'
_diffrn_radiation_type     MoK\a
_diffrn_radiation_wavelength     0.71073
_diffrn_radiation_monochromator     graphite
_diffrn_measurement_device_type     'Bruker APEXII CCD'
_diffrn_measurement_method     '\f and \w scans'
_diffrn_detector_area_resol_mean     0.3333
_diffrn_reflns_number     8152
_diffrn_reflns_av_R_equivalents     0.0669
_diffrn_reflns_av_unetI/netI     0.0632
_diffrn_reflns_theta_min     2.290
_diffrn_reflns_theta_max     27.591
_diffrn_reflns_theta_full     25.242
_diffrn_measured_fraction_theta_max     0.966
_diffrn_measured_fraction_theta_full     0.995
_diffrn_reflns_limit_h_min     -12
_diffrn_reflns_limit_h_max     10
_diffrn_reflns_limit_k_min     -17
_diffrn_reflns_limit_k_max     16
_diffrn_reflns_limit_l_min     -15
_diffrn_reflns_limit_l_max     15
_diffrn_standards_number     0
_diffrn_standards_interval_count     0
_diffrn_standards_interval_time     0
_diffrn_standards_decay_%     0
_refine_special_details     ?
_reflns_number_total     3452
_reflns_number_gt     3188
_reflns_threshold_expression     'I > 2\s(I)'
_refine_ls_structure_factor_coef     Fsqd
_refine_ls_matrix_type     full
_refine_ls_R_factor_all     0.0294
_refine_ls_R_factor_gt     0.0276
_refine_ls_wR_factor_gt     0.0737
_refine_ls_wR_factor_ref     0.0751
_refine_ls_goodness_of_fit_ref     1.049
_refine_ls_restrained_S_all     1.049
_refine_ls_number_reflns     3452
_refine_ls_number_parameters     190
_refine_ls_number_restraints     0
_refine_ls_hydrogen_treatment     constr
_refine_ls_weighting_scheme     calc
_refine_ls_weighting_details
              'w=1/[\s^2^(Fo^2^)+(0.0235P)^2^+0.7279P] where P=(Fo^2^+2Fc^2^)/3'
_atom_sites_solution_hydrogens     geom
_atom_sites_solution_primary     ?
_atom_sites_solution_secondary     ?
_refine_ls_shift/su_max     0.001
_refine_ls_shift/su_mean     0.000
_refine_diff_density_max     0.959
_refine_diff_density_min     -0.742
_refine_ls_extinction_method     none
_refine_ls_extinction_coef     .
loop_
    _atom_type_symbol
    _atom_type_description
    _atom_type_scat_dispersion_real
    _atom_type_scat_dispersion_imag
    _atom_type_scat_source
    'C' 'C' 0.0033 0.0016
                         'International Tables Vol C Tables 4.2.6.8 and 6.1.1.4'
    'H' 'H' 0.0000 0.0000
                         'International Tables Vol C Tables 4.2.6.8 and 6.1.1.4'
    'I' 'I' -0.4742 1.8119
                         'International Tables Vol C Tables 4.2.6.8 and 6.1.1.4'
    'N' 'N' 0.0061 0.0033
                         'International Tables Vol C Tables 4.2.6.8 and 6.1.1.4'
    'O' 'O' 0.0106 0.0060
                         'International Tables Vol C Tables 4.2.6.8 and 6.1.1.4'
_computing_data_collection
;
APEX2 (Bruker, 2004)
;
_computing_cell_refinement
;
SAINT (Bruker, 2015)
;
_computing_data_reduction
;
SAINT (Bruker, 2015)
;
_computing_structure_solution
;
SHELXT (Sheldrick, 2015a)
;
_computing_structure_refinement
;
SHELXL2014 (Sheldrick, 2015b)
;
_computing_molecular_graphics
;
PLATON (Spek, 2009)
;
_computing_publication_material
;
SHELXL2014 (Sheldrick, 2015b) and PLATON (Spek, 2009)
;
loop_
    _atom_site_type_symbol
    _atom_site_label
    _atom_site_fract_x
    _atom_site_fract_y
    _atom_site_fract_z
    _atom_site_U_iso_or_equiv
    _atom_site_adp_type
    _atom_site_calc_flag
    _atom_site_occupancy
    _atom_site_disorder_assembly
    _atom_site_disorder_group
    N N1 0.2388(2) 0.44984(14) 0.52539(16) 0.0253(4) Uani d 1 . .
    C C2 0.2263(3) 0.36447(15) 0.5950(2) 0.0282(6) Uani d 1 . .
    H H2A 0.2567 0.3046 0.5613 0.034 Uiso calc 1 . .
    H H2B 0.1248 0.3559 0.5964 0.034 Uiso calc 1 . .
    C C3 0.3195(3) 0.37777(17) 0.7159(2) 0.0290(6) Uani d 1 . .
    H H3A 0.3033 0.3225 0.7640 0.035 Uiso calc 1 . .
    H H3B 0.4222 0.3777 0.7159 0.035 Uiso calc 1 . .
    N N4 0.2839(2) 0.47043(14) 0.76229(16) 0.0260(4) Uani d 1 . .
    C C5 0.2977(3) 0.55610(16) 0.69257(18) 0.0247(5) Uani d 1 . .
    H H5A 0.3991 0.5637 0.6904 0.030 Uiso calc 1 . .
    H H5B 0.2689 0.6163 0.7265 0.030 Uiso calc 1 . .
    C C6 0.2028(3) 0.54263(17) 0.57233(19) 0.0273(5) Uani d 1 . .
    H H6A 0.1005 0.5421 0.5735 0.033 Uiso calc 1 . .
    H H6B 0.2174 0.5980 0.5239 0.033 Uiso calc 1 . .
    C C17 0.2929(3) 0.45026(16) 0.43404(17) 0.0211(4) Uani d 1 . .
    O O17 0.3118(2) 0.52552(12) 0.38448(14) 0.0334(4) Uani d 1 . .
    C C11 0.3328(3) 0.35268(15) 0.39109(19) 0.0195(5) Uani d 1 . .
    C C12 0.2434(2) 0.30692(15) 0.29625(17) 0.0191(4) Uani d 1 . .
    I I12 0.03709(2) 0.36186(2) 0.21850(2) 0.02547(8) Uani d 1 . .
    C C13 0.2883(3) 0.22226(16) 0.25098(19) 0.0257(5) Uani d 1 . .
    H H13 0.2268 0.1909 0.1867 0.031 Uiso calc 1 . .
    C C14 0.4237(3) 0.18428(17) 0.3008(2) 0.0327(6) Uani d 1 . .
    H H14 0.4553 0.1269 0.2699 0.039 Uiso calc 1 . .
    C C15 0.5130(3) 0.22889(19) 0.3947(2) 0.0346(6) Uani d 1 . .
    H H15 0.6054 0.2021 0.4284 0.042 Uiso calc 1 . .
    C C16 0.4677(3) 0.31314(18) 0.4401(2) 0.0279(5) Uani d 1 . .
    H H16 0.5293 0.3438 0.5048 0.033 Uiso calc 1 . .
    N N41 0.2769(2) 0.57158(16) 0.91400(17) 0.0301(5) Uani d 1 . .
    C C42 0.3025(2) 0.48172(17) 0.87784(18) 0.0221(4) Uani d 1 . .
    N N43 0.3414(2) 0.40176(15) 0.94349(17) 0.0280(4) Uani d 1 . .
    C C44 0.3528(3) 0.4150(2) 1.0545(2) 0.0328(6) Uani d 1 . .
    H H44 0.3790 0.3601 1.1039 0.039 Uiso calc 1 . .
    C C45 0.3288(3) 0.5033(2) 1.1012(2) 0.0318(6) Uani d 1 . .
    H H45 0.3381 0.5108 1.1804 0.038 Uiso calc 1 . .
    C C46 0.2902(3) 0.5804(2) 1.0258(2) 0.0338(6) Uani d 1 . .
    H H46 0.2721 0.6427 1.0546 0.041 Uiso calc 1 . .
loop_
    _atom_site_aniso_label
    _atom_site_aniso_U_11
    _atom_site_aniso_U_22
    _atom_site_aniso_U_33
    _atom_site_aniso_U_12
    _atom_site_aniso_U_13
    _atom_site_aniso_U_23
    N1 0.0418(12) 0.0171(8) 0.0180(9) 0.0026(9) 0.0095(8) -0.0025(7)
    C2 0.0455(17) 0.0190(11) 0.0247(13) -0.0072(10) 0.0172(12) -0.0029(8)
    C3 0.0496(17) 0.0193(10) 0.0211(12) 0.0030(12) 0.0149(11) 0.0016(9)
    N4 0.0421(12) 0.0213(9) 0.0161(9) 0.0009(10) 0.0101(8) -0.0012(7)
    C5 0.0377(13) 0.0191(10) 0.0182(11) 0.0013(11) 0.0088(9) -0.0022(8)
    C6 0.0411(14) 0.0223(10) 0.0181(10) 0.0059(11) 0.0069(10) -0.0043(9)
    C17 0.0304(11) 0.0176(9) 0.0124(9) 0.0005(10) 0.0007(8) -0.0020(8)
    O17 0.0646(13) 0.0173(7) 0.0196(8) 0.0013(9) 0.0133(8) 0.0014(6)
    C11 0.0302(12) 0.0145(9) 0.0150(10) -0.0006(9) 0.0079(9) 0.0014(7)
    C12 0.0263(11) 0.0174(9) 0.0153(9) -0.0017(9) 0.0084(8) 0.0003(8)
    I12 0.02670(12) 0.02407(11) 0.02409(11) -0.00088(5) 0.00387(8) -0.00347(5)
    C13 0.0421(14) 0.0163(10) 0.0218(11) -0.0010(11) 0.0141(10) -0.0016(8)
    C14 0.0491(16) 0.0192(11) 0.0374(14) 0.0070(12) 0.0250(12) 0.0005(10)
    C15 0.0345(13) 0.0304(13) 0.0408(14) 0.0108(13) 0.0132(11) 0.0083(11)
    C16 0.0313(12) 0.0261(11) 0.0238(11) 0.0009(11) 0.0031(9) 0.0020(9)
    N41 0.0378(12) 0.0343(11) 0.0186(10) 0.0082(10) 0.0081(8) -0.0043(8)
    C42 0.0214(10) 0.0286(11) 0.0174(10) -0.0028(10) 0.0070(8) -0.0009(9)
    N43 0.0368(12) 0.0279(10) 0.0214(10) -0.0055(10) 0.0115(8) 0.0019(8)
    C44 0.0384(14) 0.0388(14) 0.0224(12) -0.0092(13) 0.0099(10) 0.0063(10)
    C45 0.0351(13) 0.0452(14) 0.0169(11) -0.0073(13) 0.0098(9) -0.0023(10)
    C46 0.0400(14) 0.0428(14) 0.0199(12) 0.0034(13) 0.0102(10) -0.0060(11)
_geom_special_details
;
 All esds (except the esd in the dihedral angle between two l.s. planes)
 are estimated using the full covariance matrix.  The cell esds are taken
 into account individually in the estimation of esds in distances, angles
 and torsion angles; correlations between esds in cell parameters are only
 used when they are defined by crystal symmetry.  An approximate (isotropic)
 treatment of cell esds is used for estimating esds involving l.s. planes.
;
loop_
    _geom_bond_atom_site_label_1
    _geom_bond_atom_site_label_2
    _geom_bond_site_symmetry_2
    _geom_bond_distance
    _geom_bond_publ_flag
    N1 C17 . 1.346(3) ?
    N1 C2 . 1.461(3) ?
    N1 C6 . 1.464(3) ?
    C2 C3 . 1.521(4) ?
    C2 H2A . 0.9900 ?
    C2 H2B . 0.9900 ?
    C3 N4 . 1.459(3) ?
    C3 H3A . 0.9900 ?
    C3 H3B . 0.9900 ?
    N4 C42 . 1.379(3) ?
    N4 C5 . 1.468(3) ?
    C5 C6 . 1.521(3) ?
    C5 H5A . 0.9900 ?
    C5 H5B . 0.9900 ?
    C6 H6A . 0.9900 ?
    C6 H6B . 0.9900 ?
    C17 O17 . 1.226(3) ?
    C17 C11 . 1.513(3) ?
    C11 C16 . 1.390(3) ?
    C11 C12 . 1.394(3) ?
    C12 C13 . 1.393(3) ?
    C12 I12 . 2.104(2) ?
    C13 C14 . 1.388(4) ?
    C13 H13 . 0.9500 ?
    C14 C15 . 1.379(4) ?
    C14 H14 . 0.9500 ?
    C15 C16 . 1.391(3) ?
    C15 H15 . 0.9500 ?
    C16 H16 . 0.9500 ?
    N41 C46 . 1.339(3) ?
    N41 C42 . 1.344(3) ?
    C42 N43 . 1.344(3) ?
    N43 C44 . 1.340(3) ?
    C44 C45 . 1.375(4) ?
    C44 H44 . 0.9500 ?
    C45 C46 . 1.380(4) ?
    C45 H45 . 0.9500 ?
    C46 H46 . 0.9500 ?
loop_
    _geom_angle_atom_site_label_1
    _geom_angle_atom_site_label_2
    _geom_angle_atom_site_label_3
    _geom_angle_site_symmetry_1
    _geom_angle_site_symmetry_3
    _geom_angle
    _geom_angle_publ_flag
    C17 N1 C2 . . 126.25(18) ?
    C17 N1 C6 . . 120.10(19) ?
    C2 N1 C6 . . 113.23(17) ?
    N1 C2 C3 . . 110.4(2) ?
    N1 C2 H2A . . 109.6 ?
    C3 C2 H2A . . 109.6 ?
    N1 C2 H2B . . 109.6 ?
    C3 C2 H2B . . 109.6 ?
    H2A C2 H2B . . 108.1 ?
    N4 C3 C2 . . 109.7(2) ?
    N4 C3 H3A . . 109.7 ?
    C2 C3 H3A . . 109.7 ?
    N4 C3 H3B . . 109.7 ?
    C2 C3 H3B . . 109.7 ?
    H3A C3 H3B . . 108.2 ?
    C42 N4 C3 . . 120.7(2) ?
    C42 N4 C5 . . 119.60(18) ?
    C3 N4 C5 . . 113.33(17) ?
    N4 C5 C6 . . 109.75(19) ?
    N4 C5 H5A . . 109.7 ?
    C6 C5 H5A . . 109.7 ?
    N4 C5 H5B . . 109.7 ?
    C6 C5 H5B . . 109.7 ?
    H5A C5 H5B . . 108.2 ?
    N1 C6 C5 . . 109.6(2) ?
    N1 C6 H6A . . 109.8 ?
    C5 C6 H6A . . 109.8 ?
    N1 C6 H6B . . 109.8 ?
    C5 C6 H6B . . 109.8 ?
    H6A C6 H6B . . 108.2 ?
    O17 C17 N1 . . 123.3(2) ?
    O17 C17 C11 . . 118.59(19) ?
    N1 C17 C11 . . 118.07(19) ?
    C16 C11 C12 . . 119.3(2) ?
    C16 C11 C17 . . 119.1(2) ?
    C12 C11 C17 . . 121.3(2) ?
    C13 C12 C11 . . 120.5(2) ?
    C13 C12 I12 . . 118.05(18) ?
    C11 C12 I12 . . 121.41(16) ?
    C14 C13 C12 . . 119.2(2) ?
    C14 C13 H13 . . 120.4 ?
    C12 C13 H13 . . 120.4 ?
    C15 C14 C13 . . 120.7(2) ?
    C15 C14 H14 . . 119.6 ?
    C13 C14 H14 . . 119.6 ?
    C14 C15 C16 . . 119.9(2) ?
    C14 C15 H15 . . 120.0 ?
    C16 C15 H15 . . 120.0 ?
    C11 C16 C15 . . 120.3(2) ?
    C11 C16 H16 . . 119.8 ?
    C15 C16 H16 . . 119.8 ?
    C46 N41 C42 . . 116.0(2) ?
    N41 C42 N43 . . 126.0(2) ?
    N41 C42 N4 . . 116.7(2) ?
    N43 C42 N4 . . 117.3(2) ?
    C44 N43 C42 . . 115.3(2) ?
    N43 C44 C45 . . 123.8(2) ?
    N43 C44 H44 . . 118.1 ?
    C45 C44 H44 . . 118.1 ?
    C44 C45 C46 . . 115.8(2) ?
    C44 C45 H45 . . 122.1 ?
    C46 C45 H45 . . 122.1 ?
    N41 C46 C45 . . 123.1(2) ?
    N41 C46 H46 . . 118.5 ?
    C45 C46 H46 . . 118.5 ?
loop_
    _geom_torsion_atom_site_label_1
    _geom_torsion_atom_site_label_2
    _geom_torsion_atom_site_label_3
    _geom_torsion_atom_site_label_4
    _geom_torsion_site_symmetry_1
    _geom_torsion_site_symmetry_2
    _geom_torsion_site_symmetry_3
    _geom_torsion_site_symmetry_4
    _geom_torsion
    _geom_torsion_publ_flag
    C17 N1 C2 C3 . . . . 116.2(3) ?
    C6 N1 C2 C3 . . . . -56.4(3) ?
    N1 C2 C3 N4 . . . . 54.1(3) ?
    C2 C3 N4 C42 . . . . 151.8(2) ?
    C2 C3 N4 C5 . . . . -56.4(3) ?
    C42 N4 C5 C6 . . . . -150.6(2) ?
    C3 N4 C5 C6 . . . . 57.3(3) ?
    C17 N1 C6 C5 . . . . -116.3(2) ?
    C2 N1 C6 C5 . . . . 56.8(3) ?
    N4 C5 C6 N1 . . . . -55.3(2) ?
    C2 N1 C17 O17 . . . . -173.7(3) ?
    C6 N1 C17 O17 . . . . -1.6(4) ?
    C2 N1 C17 C11 . . . . 6.0(4) ?
    C6 N1 C17 C11 . . . . 178.1(2) ?
    O17 C17 C11 C16 . . . . 94.4(3) ?
    N1 C17 C11 C16 . . . . -85.3(3) ?
    O17 C17 C11 C12 . . . . -78.9(3) ?
    N1 C17 C11 C12 . . . . 101.4(3) ?
    C16 C11 C12 C13 . . . . 0.2(3) ?
    C17 C11 C12 C13 . . . . 173.52(19) ?
    C16 C11 C12 I12 . . . . 179.44(16) ?
    C17 C11 C12 I12 . . . . -7.2(3) ?
    C11 C12 C13 C14 . . . . -0.6(3) ?
    I12 C12 C13 C14 . . . . -179.83(16) ?
    C12 C13 C14 C15 . . . . 0.6(3) ?
    C13 C14 C15 C16 . . . . -0.3(4) ?
    C12 C11 C16 C15 . . . . 0.1(3) ?
    C17 C11 C16 C15 . . . . -173.4(2) ?
    C14 C15 C16 C11 . . . . -0.1(4) ?
    C46 N41 C42 N43 . . . . -1.0(4) ?
    C46 N41 C42 N4 . . . . 177.6(2) ?
    C3 N4 C42 N41 . . . . 175.3(2) ?
    C5 N4 C42 N41 . . . . 25.3(3) ?
    C3 N4 C42 N43 . . . . -6.0(3) ?
    C5 N4 C42 N43 . . . . -156.1(2) ?
    N41 C42 N43 C44 . . . . 1.1(4) ?
    N4 C42 N43 C44 . . . . -177.5(2) ?
    C42 N43 C44 C45 . . . . -0.7(4) ?
    N43 C44 C45 C46 . . . . 0.4(4) ?
    C42 N41 C46 C45 . . . . 0.5(4) ?
    C44 C45 C46 N41 . . . . -0.3(4) ?
loop_
    _geom_hbond_atom_site_label_D
    _geom_hbond_atom_site_label_H
    _geom_hbond_atom_site_label_A
    _geom_hbond_site_symmetry_A
    _geom_hbond_distance_DH
    _geom_hbond_distance_HA
    _geom_hbond_distance_DA
    _geom_hbond_angle_DHA
    _geom_hbond_publ_flag
    C13 H13 O17 2_545 0.95 2.40 3.160(3) 136 no
    C16 H16 O17 3_666 0.95 2.50 3.395(3) 157 y
    C45 H45 O17 1_556 0.95 2.57 3.508(3) 169 y
    C46 H46 Cg1 2_556 0.95 2.72 3.596(3) 153 y
_shelx_space_group_comment
;
The symmetry employed for this shelxl refinement is uniquely defined
by the following loop, which should always be used as a source of
symmetry information in preference to the above space-group names.
They are only intended as comments.
;
_shelx_estimated_absorpt_T_min     0.336
_shelx_estimated_absorpt_T_max     0.732
_shelx_hkl_file
;
  -1   0   0   -0.80    0.10
  -2   0   0  707.83   34.60
  -2   0   0  647.74   34.40
  -3   0   0    0.00    0.30
  -3   0   0   -0.10    0.30
  -4   0   0 3923.21  199.58
  -4   0   0 4067.59  199.88
  -5   0   0    0.10    0.40
  -5   0   0    0.30    0.40
  -6   0   0  190.18   10.30
  -6   0   0  192.28   10.30
  -7   0   0    0.60    0.60
  -7   0   0    0.70    0.60
  -8   0   0  230.18   12.60
  -9   0   0   -0.60    0.70
 -10   0   0  148.19    8.90
 -11   0   0    1.20    1.10
 -12   0   0  219.68   12.80
 -12   0   1    0.80    1.10
 -11   0   1   32.00    3.30
 -10   0   1    0.00    0.90
  -9   0   1  385.66   20.40
  -8   0   1    0.40    0.70
  -7   0   1 1614.54   79.29
  -7   0   1 1555.84   78.99
  -6   0   1   -0.60    0.40
  -6   0   1   -0.60    0.40
  -5   0   1 1891.51  103.89
  -5   0   1 1906.11  114.79
  -4   0   1    0.30    0.40
  -4   0   1   -0.10    0.30
  -3   0   1 9981.30  509.65
  -3   0   1 9999.00  519.15
  -2   0   1   -1.20    0.10
  -2   0   1   -0.90    0.20
  -1   0   1  849.02   47.10
   1   0  -1 1049.99   51.39
  -1   0  -1   57.99    3.60
  -2   0  -1   -1.20    0.20
  -3   0  -1  164.08    8.80
  -3   0  -1  168.88    8.70
  -4   0  -1    1.80    0.50
  -4   0  -1    0.30    0.40
  -5   0  -1 1807.82   91.69
  -5   0  -1 1829.42   91.69
  -6   0  -1   -0.30    0.40
  -6   0  -1   -0.50    0.50
  -7   0  -1  968.00   49.30
  -7   0  -1  981.80   49.20
  -8   0  -1   -0.10    0.60
  -8   0  -1   -0.20    0.70
  -9   0  -1  799.22   40.80
 -10   0  -1    0.10    0.80
 -11   0  -1   36.80    3.60
 -12   0   2  205.18   12.10
 -11   0   2    0.20    1.00
 -10   0   2  363.36   19.50
  -9   0   2   -0.40    0.80
  -8   0   2  331.57   17.60
  -7   0   2    0.60    0.60
  -6   0   2  931.01   46.60
  -6   0   2  918.31   46.20
  -5   0   2   -0.50    0.40
  -5   0   2    0.90    0.40
  -4   0   2  984.80   49.30
  -4   0   2  988.60   49.99
  -3   0   2   -0.10    0.20
   3   0  -2    0.00    0.30
  -2   0   2  805.82   45.00
   2   0  -2  979.60   44.90
  -1   0  -2   -1.40    0.20
  -2   0  -2 7890.01  406.26
  -4   0  -2  937.31   46.60
  -4   0  -2  928.01   47.00
  -5   0  -2    0.60    0.40
  -5   0  -2    0.20    0.50
  -6   0  -2  726.93   36.80
  -6   0  -2  714.53   36.50
  -7   0  -2    1.60    0.70
  -7   0  -2   -0.10    0.70
  -8   0  -2    9.20    1.60
  -8   0  -2   11.40    1.80
  -9   0  -2   -1.00    0.70
  -9   0  -2   -0.30    1.10
 -10   0  -2   30.00    3.10
 -11   0  -2   -0.80    0.80
 -12   0   3   -0.80    1.10
 -11   0   3    0.50    1.10
 -10   0   3   -1.00    0.90
  -9   0   3  175.08   10.10
  -8   0   3   -0.40    0.70
  -7   0   3  273.57   14.60
  -6   0   3   -0.10    0.30
  -6   0   3    0.10    0.60
  -5   0   3 5263.47  263.37
  -4   0   3   -1.80    0.30
  -3   0   3 1132.99   73.59
   3   0  -3 1299.87   67.29
  -1   0   3 4889.11  257.67
   0   0   3   -3.40    0.20
  -1   0  -3 1415.46   72.09
  -2   0  -3   -3.20    0.30
  -3   0  -3  166.88    8.80
  -4   0  -3    0.00    0.50
  -4   0  -3   -0.50    0.30
  -5   0  -3  948.81   47.10
  -5   0  -3  929.21   47.60
  -6   0  -3    0.50    0.50
  -6   0  -3   -0.60    0.70
  -7   0  -3  427.76   22.40
  -7   0  -3  436.36   22.90
  -8   0  -3    0.20    0.70
  -8   0  -3   -0.70    0.80
  -9   0  -3  640.44   33.20
  -9   0  -3  630.24   32.80
 -10   0  -3    0.40    0.90
 -11   0  -3  190.88   11.40
 -12   0   4  237.98   13.80
 -11   0   4   -0.80    1.00
 -10   0   4  449.26   23.90
  -9   0   4    0.30    0.90
  -8   0   4  812.02   41.50
  -6   0   4  552.74   28.30
  -5   0   4   -0.20    0.50
   5   0  -4    0.00    0.30
  -4   0   4  457.45   24.10
   4   0  -4  489.35   23.80
  -3   0   4   -1.30    0.30
   3   0  -4   -0.70    0.30
  -2   0   4  813.72   42.20
   2   0  -4  864.31   41.90
  -1   0   4   -0.40    0.30
   0   0   4 1667.23   83.29
  -1   0  -4    1.30    0.30
  -2   0  -4 1417.96   71.19
  -4   0  -4 4476.55  223.48
  -5   0  -4    2.40    0.70
  -5   0  -4    0.70    0.80
  -6   0  -4  114.69    6.70
  -6   0  -4  117.49    7.30
  -7   0  -4    0.70    0.70
  -7   0  -4   -0.30    0.90
  -8   0  -4  298.67   16.40
  -8   0  -4  313.07   17.10
  -9   0  -4   -0.70    1.00
  -9   0  -4   -0.50    0.80
 -12   0   5    0.20    1.30
 -11   0   5    6.40    1.80
 -10   0   5   -0.50    1.00
  -9   0   5    0.40    1.00
  -8   0   5   -0.60    0.80
  -7   0   5  189.88   10.60
  -6   0   5    0.20    0.60
  -5   0   5 1513.15   75.89
   5   0  -5 1508.85   75.79
  -4   0   5   -0.10    0.40
   4   0  -5    0.00    0.30
  -3   0   5 2500.55  133.19
   3   0  -5 2822.02  135.69
  -2   0   5   -0.50    0.40
   2   0  -5   -1.70    0.40
  -1   0   5 2517.05  125.89
   0   0   5   -0.50    0.20
  -1   0  -5 2454.95  122.39
  -2   0  -5    0.60    0.30
  -3   0  -5    2.40    0.50
  -5   0  -5   83.49    5.70
  -5   0  -5   82.29    4.90
  -6   0  -5    0.50    0.90
  -6   0  -5    0.30    0.60
  -7   0  -5  539.45   28.60
  -7   0  -5  574.84   29.60
  -8   0  -5   -0.50    1.00
  -8   0  -5   -0.30    0.70
  -9   0  -5  380.56   21.10
 -10   0  -5   -0.70    1.20
 -12   0   6  111.59    7.80
 -11   0   6   -1.40    1.10
 -10   0   6  386.06   20.90
  -9   0   6   -0.40    0.90
  -8   0   6 1258.57   63.59
  -7   0   6    0.00    0.80
  -6   0   6  503.05   25.80
   6   0  -6  497.45   25.30
  -5   0   6    0.40    0.50
   5   0  -6    2.70    0.50
  -4   0   6 1232.78   66.89
   4   0  -6 1340.77   64.69
  -3   0   6   -0.60    0.40
   3   0  -6   -1.30    0.30
  -2   0   6  287.87   14.20
   2   0  -6  262.27   14.20
  -1   0   6   -0.30    0.40
   0   0   6 2957.70  147.79
  -1   0  -6    1.40    0.30
  -2   0  -6  231.98   11.90
  -3   0  -6    0.50    0.40
  -4   0  -6 3000.90  148.49
  -4   0  -6 2927.81  148.19
  -5   0  -6    1.20    0.60
  -5   0  -6   -0.10    0.70
  -6   0  -6 1150.58   59.49
  -6   0  -6 1220.38   60.69
  -7   0  -6   -0.40    0.70
  -7   0  -6    0.10    1.20
  -8   0  -6  314.37   17.90
  -9   0  -6   -1.20    1.10
 -11   0   7  179.48   11.00
 -10   0   7    0.30    1.20
  -9   0   7  112.59    7.30
  -8   0   7   -0.70    0.90
  -7   0   7   24.20    2.50
   7   0  -7   21.50    1.80
  -6   0   7    0.10    0.70
   6   0  -7    0.80    0.50
  -5   0   7   99.49    6.00
   5   0  -7  106.39    5.60
  -3   0   7 2367.26  118.69
   3   0  -7 2371.96  118.39
  -2   0   7    0.30    0.40
   2   0  -7   -0.10    0.60
  -1   0   7 2677.43  134.09
   0   0   7   -0.30    0.30
  -1   0  -7 1679.73   84.29
  -2   0  -7    0.50    0.30
  -3   0  -7  888.41   44.50
  -4   0  -7    0.20    0.50
  -4   0  -7   -0.30    0.80
  -5   0  -7  216.28   11.80
  -5   0  -7  224.78   13.00
  -6   0  -7   -0.40    1.10
  -7   0  -7  128.69    8.80
  -8   0  -7   -0.30    1.30
  -9   0  -7  134.69    9.50
 -11   0   8   -0.10    1.30
 -10   0   8  173.68   10.60
  -9   0   8    0.60    1.20
  -8   0   8  427.86   22.70
  -6   0   8 1236.88   62.79
   6   0  -8 1259.17   62.19
  -5   0   8    0.00    0.60
   5   0  -8    0.30    0.40
  -4   0   8  508.85   26.50
   4   0  -8  530.35   26.20
  -3   0   8    0.70    0.60
   3   0  -8    0.50    0.60
  -2   0   8  797.22   40.10
  -1   0   8    2.10    0.60
  -1   0  -8    1.40    0.40
  -2   0  -8  313.47   16.00
  -3   0  -8    0.70    0.50
  -3   0  -8   -0.10    0.90
  -4   0  -8  531.95   28.00
  -4   0  -8  568.34   29.30
  -5   0  -8   -0.30    1.00
  -6   0  -8  925.41   48.30
  -7   0  -8    1.10    1.40
  -8   0  -8  211.78   13.40
 -11   0   9   53.79    4.90
 -10   0   9    0.10    1.40
  -9   0   9  544.45   28.80
  -8   0   9    0.90    1.30
   8   0  -9    0.70    0.70
  -7   0   9   18.30    2.40
   7   0  -9   12.30    1.50
  -6   0   9    0.90    0.80
   6   0  -9    0.70    0.50
  -5   0   9   17.50    2.00
   5   0  -9   16.00    1.50
  -4   0   9    4.00    0.90
   4   0  -9    4.30    0.90
  -3   0   9  175.18    9.50
   3   0  -9  173.48    9.40
  -2   0   9    0.40    0.50
  -1   0   9 1572.74   78.59
   0   0  -9    0.10    0.40
  -1   0  -9 1403.16   71.09
  -2   0  -9   -0.20    0.90
  -2   0  -9    0.40    0.40
  -3   0  -9  691.23   36.20
  -4   0  -9   -0.40    1.00
  -5   0  -9  227.28   13.80
  -6   0  -9   -0.60    1.20
  -7   0  -9   41.80    5.00
 -11   0  10   -1.20    1.50
 -10   0  10   38.10    4.20
  -9   0  10    0.30    1.30
  -8   0  10  282.57   15.10
   8   0 -10  257.27   14.10
  -7   0  10    0.20    1.00
   7   0 -10    0.40    0.60
  -6   0  10  543.25   28.50
   6   0 -10  561.44   28.00
  -5   0  10    0.80    0.80
   5   0 -10   -0.10    0.60
  -4   0  10 1136.79   58.79
   4   0 -10 1204.58   58.59
  -3   0  10    0.70    0.70
   3   0 -10    4.40    1.10
  -2   0  10  456.55   23.40
   0   0 -10  410.56   20.90
  -1   0 -10    0.30    0.90
  -1   0 -10    2.70    0.80
  -2   0 -10   18.60    2.80
  -3   0 -10   -0.80    0.90
  -4   0 -10  126.19    8.70
  -5   0 -10   -1.00    1.20
  -6   0 -10  247.68   15.20
 -10   0  11   -0.20    1.50
  -9   0  11  208.78   12.30
  -8   0  11   -0.30    1.10
  -7   0  11  264.57   14.60
   7   0 -11  264.37   13.90
  -6   0  11    0.00    0.90
   6   0 -11    0.50    0.60
  -5   0  11    1.90    1.00
   5   0 -11    3.30    0.90
  -4   0  11    0.10    0.70
  -3   0  11   70.39    4.50
   3   0 -11   72.99    4.70
  -2   0  11    1.00    0.70
  -1   0  11  189.78   10.20
   0   0 -11    0.10    0.90
  -1   0 -11  809.92   42.00
  -2   0 -11   -0.50    0.90
  -3   0 -11  663.43   35.20
  -4   0 -11   -0.20    1.20
  -5   0 -11  248.58   15.20
  -6   0 -11   -0.60    2.30
 -10   0  12    2.30    1.60
  -9   0  12   -0.20    1.40
  -8   0  12   35.30    3.70
  -7   0  12    0.40    1.10
  -6   0  12  704.03   36.20
  -5   0  12    0.10    0.90
   5   0 -12    0.60    0.80
  -4   0  12  358.86   19.70
   4   0 -12  393.16   19.60
  -3   0  12    0.30    0.70
   3   0 -12   -0.40    1.00
   2   0 -12  669.33   34.30
   1   0 -12    0.10    0.90
   0   0 -12  529.55   28.20
  -1   0 -12   -0.50    1.00
  -2   0 -12   35.70    4.00
  -3   0 -12   -0.90    1.10
  -4   0 -12    3.20    1.70
  -5   0 -12   -1.30    2.10
  -9   0  13  450.65   24.40
  -8   0  13   -1.10    1.20
  -7   0  13   46.30    4.10
  -6   0  13    0.10    1.00
  -5   0  13  560.24   29.00
   3   0 -13    1.70    1.20
   2   0 -13    1.50    1.20
   0   0 -13    0.00    1.10
  -1   0 -13  192.38   11.80
  -2   0 -13   -0.50    1.10
  -3   0 -13  326.47   18.90
  -8   0  14    6.60    1.80
  -7   0  14    0.00    1.20
   0   0 -14  214.38   13.00
  -1   0 -14   -0.90    1.10
  -2   0 -14  234.18   14.30
  -7  -1  15   -0.20    1.20
  -2   1 -14   52.99    5.10
  -1   1 -14   57.79    5.20
   0   1 -14   86.99    6.50
  -5  -1  14  100.89    6.40
  -6  -1  14  148.59    8.90
  -7  -1  14   16.60    2.60
  -8  -1  14  109.29    7.40
  -3   1 -13    1.70    1.50
  -2   1 -13  113.69    8.00
  -1   1 -13  109.69    7.70
   0   1 -13   73.99    5.80
  -3  -1  13  165.18    9.40
  -4  -1  13   -0.50    0.80
  -5  -1  13  328.77   17.60
  -6  -1  13  133.49    8.10
  -7  -1  13   16.80    2.70
  -8  -1  13   98.29    6.80
  -9  -1  13    5.10    1.80
  -4   1 -12  163.18   10.80
  -3   1 -12    5.80    1.90
  -2   1 -12  229.98   13.70
   2   1 -12   70.99    4.80
  -2  -1  12   65.99    4.40
   3   1 -12  759.82   38.00
  -3  -1  12  699.93   37.10
  -4  -1  12   14.20    2.00
  -5  -1  12   35.50    3.10
  -6  -1  12   92.29    6.00
  -7  -1  12   80.39    5.60
  -8  -1  12  123.79    8.00
  -9  -1  12   23.90    3.40
 -10  -1  12  159.48   10.30
  -5   1 -11   33.90    4.40
  -4   1 -11  206.98   12.90
  -3   1 -11    1.60    1.30
   0   1 -11  323.27   16.80
  -1  -1  11  288.27   15.10
  -2  -1  11   49.00    3.40
   3   1 -11  383.76   19.50
  -3  -1  11  365.66   19.50
   4   1 -11   12.20    1.60
  -4  -1  11    9.60    1.80
  -5  -1  11  481.15   25.00
  -6  -1  11   39.70    3.40
  -7  -1  11   82.69    5.70
  -8  -1  11   96.49    6.60
  -9  -1  11   72.89    5.70
 -10  -1  11   90.49    6.70
  -6   1 -10  155.08   10.60
  -5   1 -10  211.28   13.10
  -4   1 -10  191.38   11.90
  -2   1 -10  652.03   32.90
  -1   1 -10   20.70    1.80
   0   1 -10  524.65   26.70
  -1  -1  10  151.48    8.30
  -2  -1  10  248.18   13.10
   3   1 -10  492.25   24.90
  -3  -1  10  482.45   25.00
   4   1 -10   91.99    5.10
  -4  -1  10   83.49    5.40
   5   1 -10  433.16   20.80
  -5  -1  10  381.56   21.20
   6   1 -10   84.99    4.80
  -6  -1  10   84.89    5.50
  -7  -1  10  155.48    9.20
  -8  -1  10  130.59    8.20
  -9  -1  10  166.88   10.20
 -10  -1  10  331.67   18.50
 -11  -1  10    6.00    2.10
  -7   1  -9  239.88   14.80
  -6   1  -9   11.10    2.40
  -5   1  -9  417.96   23.20
  -4   1  -9  356.96   18.80
  -3   1  -9  177.28    9.60
  -2   1  -9  408.16   20.80
  -1   1  -9    6.00    1.00
   0   1  -9  474.35   24.10
  -1  -1   9    4.80    0.90
  -2  -1   9  429.46   22.00
   3   1  -9  609.24   30.10
  -3  -1   9  579.24   30.20
   4   1  -9  219.68   11.20
  -4  -1   9  207.18   11.50
   5   1  -9  939.31   45.50
  -5  -1   9  882.01   46.00
   6   1  -9   24.20    1.80
  -6  -1   9   22.90    2.50
   7   1  -9  508.25   26.40
  -7  -1   9  534.35   27.20
  -8  -1   9   70.29    5.20
  -9  -1   9  168.18   10.20
 -10  -1   9   35.80    4.10
 -11  -1   9   65.19    5.60
  -8   1  -8   62.99    5.90
  -7   1  -8  376.36   21.30
  -6   1  -8    8.30    2.10
  -5   1  -8  128.69    7.60
  -5   1  -8  138.09    8.90
  -4   1  -8  108.79    6.20
  -3   1  -8  506.25   25.70
  -2   1  -8  399.96   20.30
  -1   1  -8    3.50    0.70
  -1  -1   8    4.20    0.80
  -2  -1   8  851.71   42.80
   3   1  -8  631.04   31.00
  -3  -1   8  600.34   31.20
   4   1  -8  535.05   25.60
  -4  -1   8  479.85   25.90
   5   1  -8  384.46   19.50
   6   1  -8   15.10    1.40
  -6  -1   8   16.50    2.10
   7   1  -8  321.97   17.20
  -7  -1   8  349.27   18.00
  -8  -1   8   14.10    2.40
  -9  -1   8  126.69    8.10
 -10  -1   8   93.89    6.70
 -11  -1   8   57.49    5.10
  -9   1  -7   67.89    6.10
  -8   1  -7   -0.30    1.30
  -7   1  -7  347.87   19.20
  -7   1  -7  327.07   18.60
  -6   1  -7   13.50    1.80
  -6   1  -7    8.40    2.00
  -5   1  -7  211.88   11.50
  -5   1  -7  214.88   12.60
  -4   1  -7   38.00    2.70
  -3   1  -7  768.92   38.60
  -2   1  -7  673.83   33.80
  -1   1  -7   48.60    2.90
   0  -1   7  690.23   34.60
  -1  -1   7    3.40    0.60
   2   1  -7  711.03   36.70
  -2  -1   7  752.72   36.80
   3   1  -7  221.48   11.20
  -3  -1   7  210.98   11.40
   4   1  -7  296.67   14.40
  -4  -1   7  269.47   14.80
   5   1  -7  604.34   29.80
  -5  -1   7  583.24   30.30
   6   1  -7  147.99    8.00
  -6  -1   7  157.08    8.70
  -7  -1   7  653.93   33.60
  -8  -1   7   17.60    2.60
  -9  -1   7  412.26   22.10
 -10  -1   7   46.20    4.30
 -11  -1   7   92.69    6.80
 -12  -1   7   42.40    6.80
  -9   1  -6   28.10    3.90
  -8   1  -6  109.69    7.00
  -8   1  -6  114.99    8.00
  -7   1  -6  299.47   16.60
  -7   1  -6  321.97   17.70
  -6   1  -6    2.90    0.90
  -6   1  -6    0.90    1.20
  -5   1  -6  330.27   17.20
  -4   1  -6    3.00    0.70
  -3   1  -6  775.12   38.90
  -2   1  -6 1002.10   51.19
  -1   1  -6  801.12   40.30
   0  -1   6  650.53   32.60
  -1  -1   6  429.66   21.70
   2   1  -6 1333.67   67.89
  -2  -1   6 1382.56   77.99
   3   1  -6  100.89    4.90
  -3  -1   6   81.19    5.10
   4   1  -6 1190.98   57.59
  -4  -1   6 1102.09   57.29
   5   1  -6  680.93   33.30
  -5  -1   6  648.94   33.70
   6   1  -6  371.36   19.20
  -6  -1   6  387.56   19.80
  -7  -1   6  617.34   31.80
  -8  -1   6    2.90    1.10
  -9  -1   6  105.29    6.90
 -10  -1   6   25.90    3.30
 -11  -1   6  122.39    8.10
 -12  -1   6   59.89    5.30
 -10   1  -5   67.29    6.60
  -9   1  -5   24.30    2.80
  -9   1  -5   27.50    3.50
  -8   1  -5  230.88   13.30
  -8   1  -5  218.88   12.50
  -7   1  -5  411.66   21.60
  -7   1  -5  379.16   20.70
  -6   1  -5   37.10    3.60
  -6   1  -5   34.30    2.70
  -5   1  -5  642.44   32.60
  -4   1  -5    0.70    0.50
  -3   1  -5  888.11   44.40
  -2   1  -5  438.86   22.10
  -1   1  -5  628.44   31.70
   0  -1   5  603.44   30.20
  -1  -1   5  227.18   11.70
   2   1  -5 1827.52   91.59
  -2  -1   5 1838.52   95.59
   3   1  -5   14.20    1.00
  -3  -1   5   13.80    1.30
   4   1  -5  747.53   35.90
  -4  -1   5  682.23   36.00
   5   1  -5  283.07   14.30
  -5  -1   5  279.47   14.80
  -6  -1   5  229.48   12.40
  -7  -1   5  542.05   28.00
  -8  -1   5   43.80    3.70
  -9  -1   5  509.25   26.80
 -10  -1   5   11.30    2.00
 -11  -1   5  144.19    9.10
 -12  -1   5   64.09    5.40
 -10   1  -4  124.89    7.90
  -9   1  -4    0.00    0.80
  -9   1  -4    0.60    1.00
  -8   1  -4  452.25   23.70
  -8   1  -4  426.66   23.00
  -7   1  -4  282.47   15.50
  -7   1  -4  301.27   16.20
  -6   1  -4   26.30    2.20
  -6   1  -4   25.60    2.70
  -5   1  -4  706.23   35.70
  -4   1  -4   69.69    4.10
  -3   1  -4  862.11   43.10
  -2   1  -4  671.13   33.50
  -1   1  -4 1432.66   71.79
   0  -1   4 1018.10   51.19
  -1  -1   4  575.44   28.80
   2   1  -4 2791.22  143.59
  -2  -1   4 2582.54  134.19
   3   1  -4  188.88    9.00
  -3  -1   4  163.38    9.20
   4   1  -4 1607.44   81.99
  -4  -1   4 1534.65   82.29
  -4  -1   4 1772.62   81.79
  -5  -1   4   23.90    2.00
  -5  -1   4   24.70    1.60
  -6  -1   4 1165.18   58.59
  -7  -1   4  615.74   31.60
  -8  -1   4  113.69    7.00
  -9  -1   4  310.07   16.90
 -10  -1   4   -1.30    1.00
 -11  -1   4  132.39    8.50
 -12  -1   4   71.39    5.70
 -11   1  -3    7.70    1.80
 -10   1  -3  150.98    9.10
  -9   1  -3    0.90    0.90
  -9   1  -3    1.10    1.00
  -8   1  -3  208.18   11.80
  -8   1  -3  198.88   11.30
  -7   1  -3  257.57   14.00
  -7   1  -3  244.88   13.50
  -6   1  -3  930.31   47.50
  -6   1  -3  956.20   48.00
  -5   1  -3 1150.98   57.59
  -4   1  -3  117.09    6.40
  -3   1  -3 1728.03   86.79
  -2   1  -3  276.17   14.00
  -1   1  -3 2664.73  140.69
   0  -1   3  305.17   15.30
  -1  -1   3 3389.16  178.88
   2   1  -3 6338.57  307.37
  -2  -1   3 5655.23  316.87
   3   1  -3  493.35   24.80
  -3  -1   3  547.75   24.80
  -3  -1   3  439.16   24.80
  -4  -1   3  472.75   22.90
  -4  -1   3  427.56   22.50
  -5  -1   3   13.10    1.50
  -5  -1   3   12.00    1.00
  -6  -1   3 1144.49   56.69
  -6  -1   3 1132.19   57.19
  -7  -1   3  238.48   12.90
  -8  -1   3  145.59    8.50
  -9  -1   3  323.37   17.50
 -10  -1   3   15.00    2.50
 -11  -1   3  350.66   19.20
 -12  -1   3    5.10    1.70
 -11   1  -2   51.29    4.30
 -10   1  -2  208.08   11.90
  -9   1  -2   11.20    2.00
  -8   1  -2  649.43   33.20
  -8   1  -2  642.74   33.40
  -7   1  -2   64.19    4.20
  -7   1  -2   63.09    4.50
  -6   1  -2  634.54   32.70
  -6   1  -2  652.33   33.00
  -5   1  -2  364.76   18.80
  -4   1  -2  623.64   31.40
  -3   1  -2 1851.61   92.89
  -2   1  -2  112.99    5.90
  -1   1  -2 2159.68  116.79
   0  -1   2    1.10    0.30
   1   1  -2 2901.41  139.89
  -1  -1   2 2844.92  146.79
  -1  -1   2 2375.66  141.49
   2   1  -2  664.43   34.80
  -2  -1   2  624.54   32.20
  -3  -1   2  139.29    7.80
  -3  -1   2  157.58    7.60
  -4  -1   2 1826.62   91.19
  -4  -1   2 1823.82   91.99
  -5  -1   2    9.10    1.20
  -5  -1   2    9.60    0.90
  -6  -1   2  507.55   25.80
  -6  -1   2  515.75   26.20
  -7  -1   2    5.50    1.20
  -7  -1   2    5.10    1.00
  -8  -1   2  673.43   34.50
  -9  -1   2  335.07   18.00
 -10  -1   2   45.70    3.90
 -11  -1   2  126.29    8.10
 -12  -1   2    1.90    1.40
 -11   1  -1   83.49    5.90
 -10   1  -1  175.28   10.20
  -9   1  -1   57.99    4.30
  -8   1  -1  221.68   12.30
  -8   1  -1  224.68   12.20
  -7   1  -1   35.60    2.80
  -7   1  -1   37.70    2.90
  -6   1  -1  574.14   29.50
  -6   1  -1  579.84   29.40
  -5   1  -1   85.79    5.00
  -4   1  -1 1148.89   58.19
  -3   1  -1 2347.36  117.59
  -2   1  -1   69.39    3.80
  -1   1  -1  815.12   40.90
   0  -1   1    7.20    0.60
  -1  -1   1 2368.06  133.29
  -1  -1   1 2724.23  134.19
  -2  -1   1 1632.54   83.19
  -2  -1   1 1689.13   89.29
  -3  -1   1  280.07   14.10
  -3  -1   1  277.77   14.20
  -4  -1   1  388.76   19.80
  -4  -1   1  397.26   20.00
  -5  -1   1  268.77   14.00
  -5  -1   1  265.47   13.80
  -6  -1   1 1681.53   83.09
  -6  -1   1 1646.34   83.39
  -7  -1   1   43.60    3.10
  -7  -1   1   49.10    3.40
  -8  -1   1  185.08   10.40
  -9  -1   1  232.38   12.90
 -10  -1   1   68.49    5.00
 -11  -1   1  163.78    9.90
 -12  -1   1    2.00    1.30
 -12   1   0    9.20    1.90
 -11   1   0  110.29    7.20
 -10   1   0  215.78   12.20
  -9   1   0   42.40    3.50
  -8   1   0  325.17   17.30
  -7   1   0    1.60    0.80
  -7   1   0    2.90    0.80
  -6   1   0  969.70   48.90
  -6   1   0  977.90   49.00
  -5   1   0  164.58    8.90
  -5   1   0  167.08    8.90
  -4   1   0 1406.86   71.09
  -3   1   0 6405.46  343.07
  -2   1   0    7.20    0.60
  -1   1   0  318.97   16.40
   0  -1   0   -1.40    0.10
  -1  -1   0  306.47   16.20
  -1  -1   0  323.17   16.20
  -2  -1   0    7.50    0.70
  -2  -1   0    6.80    0.70
  -3  -1   0 7258.87  377.36
  -3  -1   0 6892.91  376.26
  -4  -1   0 1502.85   88.39
  -4  -1   0 1579.74   89.49
  -5  -1   0  179.68    9.70
  -5  -1   0  185.98    9.80
  -6  -1   0 1056.39   52.69
  -6  -1   0 1042.80   52.69
  -7  -1   0    3.50    0.80
  -7  -1   0    2.30    0.80
  -8  -1   0  331.77   17.90
  -8  -1   0  350.36   18.10
  -9  -1   0   46.50    3.70
 -10  -1   0  234.68   13.20
 -11  -1   0  114.59    7.40
 -12  -1   0   17.80    2.90
 -12   1   1    2.40    1.30
 -11   1   1  163.18    9.80
 -10   1   1   62.39    4.60
  -9   1   1  212.18   11.80
  -8   1   1  162.58    9.20
  -7   1   1   43.40    3.20
  -7   1   1   42.30    2.90
  -6   1   1 1485.65   74.59
  -6   1   1 1503.85   75.19
  -5   1   1  239.28   12.40
  -5   1   1  242.98   12.70
  -4   1   1  357.26   18.00
  -4   1   1  345.27   17.70
  -3   1   1  261.27   13.40
  -2   1   1 1658.73   86.99
   2  -1  -1 1816.12   86.89
  -1   1   1 2876.31  152.08
   1  -1  -1 2881.61  150.88
   0  -1  -1    7.20    0.60
  -1  -1  -1  827.22   41.30
  -2  -1  -1   71.69    3.70
  -2  -1  -1   66.29    3.90
  -3  -1  -1 2454.65  126.89
  -3  -1  -1 2598.94  126.49
  -4  -1  -1 1241.88   61.39
  -4  -1  -1 1201.98   61.39
  -5  -1  -1   92.49    5.20
  -5  -1  -1   91.29    5.40
  -6  -1  -1  620.54   31.90
  -6  -1  -1  632.14   31.80
  -7  -1  -1   40.00    3.00
  -7  -1  -1   38.30    3.10
  -8  -1  -1  237.88   13.00
  -8  -1  -1  236.78   12.90
  -9  -1  -1   62.29    4.50
 -10  -1  -1  189.58   11.00
 -11  -1  -1   85.39    6.00
 -12   1   2    1.00    1.30
 -11   1   2  114.69    7.40
 -10   1   2   39.00    3.60
  -9   1   2  297.07   16.10
  -8   1   2  598.94   30.80
  -7   1   2    3.50    0.90
  -6   1   2  456.55   23.20
  -6   1   2  462.25   23.60
  -5   1   2    5.70    0.80
  -5   1   2    7.80    1.10
  -4   1   2 1736.53   86.49
  -2   1   2  601.74   32.10
   2  -1  -2  659.73   31.60
  -1   1   2 2535.65  140.09
   1  -1  -2 2504.55  130.59
   1  -1  -2 2839.72  138.29
   0   1   2    1.20    0.20
   0  -1  -2    1.70    0.40
  -1  -1  -2 2417.86  120.59
  -1  -1  -2 2248.28  116.89
  -2  -1  -2   96.69    5.50
  -2  -1  -2  105.29    5.30
  -3  -1  -2 1879.21   90.69
  -3  -1  -2 1740.43   91.29
  -4  -1  -2  638.54   31.70
  -4  -1  -2  622.74   32.00
  -5  -1  -2  371.66   19.30
  -5  -1  -2  380.16   19.60
  -6  -1  -2  669.93   34.30
  -6  -1  -2  669.93   34.00
  -7  -1  -2   66.39    4.30
  -7  -1  -2   63.69    4.50
  -8  -1  -2  689.03   35.10
  -8  -1  -2  674.03   34.90
  -9  -1  -2    8.60    1.60
  -9  -1  -2   12.30    2.00
 -10  -1  -2  216.08   12.30
 -11  -1  -2   55.99    4.50
 -12   1   3    4.30    1.60
 -11   1   3  320.87   17.60
 -10   1   3   12.80    2.20
  -9   1   3  286.57   15.60
  -8   1   3  131.19    7.70
  -7   1   3  221.48   12.00
  -5   1   3   10.60    1.30
  -4   1   3  446.66   23.50
   4  -1  -3  479.65   23.30
  -3   1   3  448.96   23.70
   3  -1  -3  491.65   23.60
  -2   1   3 5467.75  297.77
   2  -1  -3 5728.13  293.17
  -1   1   3 3033.80  162.98
   1  -1  -3 3004.80  158.38
   0   1   3  342.77   17.00
   0  -1  -3  338.97   17.20
  -1  -1  -3 2845.72  147.89
  -1  -1  -3 3050.99  153.48
  -2  -1  -3  251.07   13.70
  -2  -1  -3  275.67   13.30
  -3  -1  -3 1775.02   94.19
  -3  -1  -3 1684.63   87.59
  -4  -1  -3  114.59    6.10
  -4  -1  -3  110.69    6.60
  -5  -1  -3 1207.98   60.99
  -5  -1  -3 1213.28   60.69
  -6  -1  -3  955.90   48.00
  -6  -1  -3  952.60   48.50
  -7  -1  -3  255.17   13.80
  -7  -1  -3  262.57   14.30
  -8  -1  -3  239.38   13.00
  -8  -1  -3  233.78   13.30
  -9  -1  -3    1.30    1.00
  -9  -1  -3    0.40    1.10
 -10  -1  -3  154.48    9.50
 -12   1   4   36.70    3.90
 -11   1   4  116.79    7.60
 -10   1   4   -0.10    0.90
  -9   1   4  264.87   14.60
  -8   1   4  101.59    6.30
  -7   1   4  532.95   27.50
  -6   1   4 1083.09   54.49
  -5   1   4   20.70    1.90
   5  -1  -4   24.70    1.70
  -4   1   4 1486.45   88.19
   4  -1  -4 1584.44   77.19
  -3   1   4  160.58    8.80
   3  -1  -4  175.78    8.70
  -2   1   4 2331.47  119.19
   2  -1  -4 2358.56  131.19
   2  -1  -4 2454.15  118.69
  -1   1   4  565.04   27.20
   1  -1  -4  523.05   27.20
   0   1   4 1112.39   55.09
   0  -1  -4 1093.89   55.29
  -1  -1  -4 1617.44   78.69
  -1  -1  -4 1535.55   78.89
  -2  -1  -4  686.63   37.20
  -2  -1  -4  786.82   36.80
  -3  -1  -4  820.02   43.10
  -3  -1  -4  885.61   42.90
  -4  -1  -4   68.69    3.80
  -4  -1  -4   60.69    4.40
  -5  -1  -4  723.43   36.50
  -5  -1  -4  723.03   37.10
  -6  -1  -4   26.00    2.70
  -6  -1  -4   28.30    2.20
  -7  -1  -4  301.57   16.30
  -7  -1  -4  286.77   15.60
  -8  -1  -4  440.76   23.50
  -8  -1  -4  461.05   24.20
  -9  -1  -4    0.40    1.20
 -10  -1  -4  131.89   10.90
 -12   1   5   55.59    4.90
 -11   1   5  132.29    8.50
 -10   1   5    9.60    1.90
  -9   1   5  449.46   23.80
  -8   1   5   40.90    3.40
  -7   1   5  497.25   25.80
  -6   1   5  235.18   12.40
   6  -1  -5  222.48   11.90
  -5   1   5  272.97   14.60
   5  -1  -5  281.47   14.20
  -4   1   5  691.83   35.80
   4  -1  -5  731.63   35.60
  -3   1   5   12.70    1.20
   3  -1  -5   13.00    1.10
  -2   1   5 1709.23   84.19
   2  -1  -5 1685.63   83.89
   2  -1  -5 1631.04   83.49
  -1   1   5  239.68   12.20
   0   1   5  602.24   30.30
  -1  -1  -5  679.53   34.80
  -1  -1  -5  696.13   34.60
  -2  -1  -5  511.45   25.10
  -2  -1  -5  489.65   25.70
  -3  -1  -5  853.91   44.40
  -3  -1  -5  898.31   45.20
  -4  -1  -5   -0.20    0.70
  -4  -1  -5    1.30    0.50
  -5  -1  -5  647.44   33.50
  -5  -1  -5  644.34   32.70
  -6  -1  -5   36.10    3.50
  -6  -1  -5   36.20    2.80
  -7  -1  -5  415.36   22.00
  -7  -1  -5  391.46   21.00
  -8  -1  -5  242.98   14.10
  -9  -1  -5   27.80    3.60
 -10  -1  -5   82.99    6.50
 -12   1   6   54.29    4.90
 -11   1   6  111.79    7.50
 -10   1   6   21.90    2.90
  -9   1   6   98.69    6.50
  -8   1   6    2.10    1.10
  -7   1   6  575.54   28.70
   7  -1  -6  535.15   28.10
  -6   1   6  393.46   20.10
   6  -1  -6  377.16   19.60
  -5   1   6  644.44   33.00
   5  -1  -6  656.93   32.60
  -4   1   6 1061.59   54.29
   4  -1  -6 1115.49   60.99
  -3   1   6   77.29    4.50
   3  -1  -6   82.59    4.40
   3  -1  -6   75.89    4.20
  -2   1   6 1361.76   65.69
   2  -1  -6 1265.07   65.49
  -1   1   6  433.26   21.80
   0   1   6  635.34   31.90
  -1  -1  -6  854.01   43.30
  -1  -1  -6  873.21   43.70
  -2  -1  -6 1155.08   56.79
  -2  -1  -6 1114.09   57.19
  -3  -1  -6  799.42   39.80
  -3  -1  -6  792.52   40.70
  -4  -1  -6    2.30    0.70
  -4  -1  -6   -0.40    0.80
  -5  -1  -6  315.17   16.60
  -5  -1  -6  325.07   17.60
  -6  -1  -6    1.00    1.20
  -7  -1  -6  323.87   18.20
  -8  -1  -6  120.79    8.40
  -9  -1  -6   33.00    4.20
 -11   1   7   76.39    5.90
 -10   1   7   46.30    4.30
  -9   1   7  381.36   20.50
  -7   1   7  633.84   31.50
   7  -1  -7  585.04   30.80
  -6   1   7  148.99    8.50
   6  -1  -7  147.69    7.90
  -5   1   7  587.54   30.10
   5  -1  -7  592.24   29.70
  -4   1   7  255.07   14.00
   4  -1  -7  282.77   13.90
  -3   1   7  208.28   10.70
   3  -1  -7  200.38   10.50
   3  -1  -7  198.38   10.60
  -2   1   7  777.62   36.60
   2  -1  -7  696.43   36.60
   2  -1  -7  710.13   36.60
  -1   1   7    2.70    0.60
   0   1   7  695.03   37.10
   0  -1  -7  794.62   37.90
  -1  -1  -7   52.19    2.90
  -1  -1  -7   51.49    3.70
  -2  -1  -7  758.02   37.70
  -2  -1  -7  749.42   38.60
  -3  -1  -7  782.52   39.60
  -3  -1  -7  798.42   40.70
  -4  -1  -7   40.10    2.70
  -4  -1  -7   38.30    3.60
  -5  -1  -7  216.48   12.70
  -6  -1  -7   11.50    2.30
  -7  -1  -7  360.56   20.30
  -8  -1  -7   -0.30    1.30
  -9  -1  -7   79.09    6.70
 -11   1   8   59.19    5.10
 -10   1   8   92.69    6.60
  -9   1   8  127.59    8.10
  -8   1   8   15.40    2.40
   8  -1  -8   14.70    1.70
  -7   1   8  334.87   17.80
   7  -1  -8  331.47   17.20
  -6   1   8   13.40    2.00
   6  -1  -8   15.00    1.50
  -5   1   8  380.16   20.00
   5  -1  -8  390.46   19.60
  -4   1   8  467.45   24.80
   4  -1  -8  502.25   24.60
  -3   1   8  610.14   29.80
   3  -1  -8  592.04   29.70
   3  -1  -8  561.84   29.80
  -2   1   8  815.12   40.00
   2  -1  -8  744.73   40.10
   2  -1  -8  827.22   40.20
  -1   1   8    2.20    0.60
   1  -1  -8    2.60    0.80
   0  -1  -8  895.91   45.50
  -1  -1  -8    1.20    0.40
  -1  -1  -8    0.70    0.80
  -2  -1  -8  456.35   23.20
  -2  -1  -8  462.55   24.30
  -3  -1  -8  543.45   28.70
  -4  -1  -8  112.79    7.60
  -5  -1  -8  138.49    9.10
  -6  -1  -8    9.80    2.40
  -7  -1  -8  382.66   21.70
  -8  -1  -8   70.09    6.40
 -11   1   9   60.29    5.30
 -10   1   9   36.00    4.00
  -9   1   9  150.78    9.30
  -8   1   9   67.99    5.10
   8  -1  -9   67.19    4.20
  -7   1   9  528.85   26.90
   7  -1  -9  501.65   26.20
  -6   1   9   22.90    2.50
   6  -1  -9   24.80    2.00
  -5   1   9  878.71   45.60
   5  -1  -9  924.11   45.20
  -4   1   9  196.58   10.90
   4  -1  -9  207.08   10.70
  -3   1   9  560.64   27.90
   3  -1  -9  535.65   27.90
  -2   1   9  426.06   22.30
   2  -1  -9  446.36   22.60
  -1   1   9    3.80    0.70
   1  -1  -9    2.70    0.90
   0  -1  -9  498.35   25.40
   0  -1  -9  471.95   24.50
  -1  -1  -9    3.40    0.70
  -1  -1  -9    4.00    1.20
  -2  -1  -9  460.15   24.50
  -3  -1  -9  183.48   11.10
  -4  -1  -9  394.46   21.80
  -5  -1  -9  449.95   24.80
  -6  -1  -9   11.40    2.50
  -7  -1  -9  244.08   15.10
 -11   1  10    6.90    2.10
 -10   1  10  319.17   17.90
  -9   1  10  160.08    9.60
   9  -1 -10  145.19    8.50
  -8   1  10  127.89    7.90
   8  -1 -10  120.39    7.00
  -7   1  10  146.79    8.70
   7  -1 -10  144.59    8.00
  -6   1  10   83.19    5.50
   6  -1 -10   87.39    5.00
  -5   1  10  376.76   20.20
   5  -1 -10  396.86   19.90
  -4   1  10   81.89    5.10
   4  -1 -10   83.79    5.00
  -3   1  10  476.05   23.70
   3  -1 -10  444.16   23.70
  -2   1  10  238.48   13.00
   2  -1 -10  255.57   13.50
  -1   1  10  139.89    8.30
   1  -1 -10  173.68    9.20
   0  -1 -10  566.34   29.60
  -1  -1 -10   20.20    2.70
  -2  -1 -10  742.93   38.70
  -3  -1 -10    1.10    1.20
  -4  -1 -10  207.08   12.70
  -5  -1 -10  225.98   13.90
  -6  -1 -10  163.98   11.10
 -10   1  11   85.59    6.50
  -9   1  11   77.39    5.70
   9  -1 -11   65.59    4.50
  -8   1  11   95.29    6.40
   8  -1 -11   90.29    5.50
  -7   1  11   89.09    5.90
   7  -1 -11   83.99    5.10
  -6   1  11   37.00    3.30
   6  -1 -11   38.60    2.80
  -5   1  11  488.75   25.90
   5  -1 -11  513.85   25.60
  -4   1  11    9.30    1.70
   4  -1 -11   11.60    1.70
  -3   1  11  355.56   18.20
   3  -1 -11  341.97   18.30
   2  -1 -11   84.19    5.40
   1  -1 -11  357.36   19.30
   0  -1 -11  341.27   18.70
  -1  -1 -11   23.80    3.10
  -2  -1 -11  206.68   12.40
  -3  -1 -11    1.00    1.30
  -4  -1 -11  234.18   14.30
  -5  -1 -11   35.20    4.60
  -9   1  12   27.60    3.60
  -8   1  12  125.29    8.10
  -7   1  12   80.79    5.70
   7  -1 -12   82.49    5.00
  -6   1  12   91.89    6.20
   6  -1 -12  103.09    5.80
  -5   1  12   44.40    3.90
   5  -1 -12   62.49    3.80
  -4   1  12   13.90    2.10
   4  -1 -12   12.30    2.00
   3  -1 -12  681.63   34.90
   2  -1 -12   70.39    5.00
   1  -1 -12   46.90    4.10
   0  -1 -12  208.68   12.30
  -1  -1 -12  140.59    9.20
  -2  -1 -12  253.67   14.90
  -3  -1 -12    5.80    2.00
  -4  -1 -12  188.38   12.20
  -9   1  13    2.60    1.60
  -8   1  13   97.09    6.80
  -7   1  13   16.60    2.70
  -6   1  13  134.39    8.50
   6  -1 -13  144.29    8.20
   5  -1 -13  361.56   18.90
   4  -1 -13    1.40    1.10
   3  -1 -13  180.68   10.30
   2  -1 -13   14.30    2.30
   0  -1 -13   78.19    6.10
  -1  -1 -13  121.29    8.40
  -2  -1 -13  129.39    9.00
  -3  -1 -13    3.40    1.70
  -8   1  14  111.69    9.30
   4  -1 -14   22.70    2.80
   3  -1 -14   36.80    3.50
   2  -1 -14    6.40    1.80
   0  -1 -14  105.59    9.40
  -1  -1 -14   60.09    5.50
  -2  -1 -14   57.49    5.60
  -5  -2  15    4.60    1.90
  -6  -2  15    2.10    1.20
  -2   2 -14   -0.10    1.10
  -1   2 -14   92.99    6.90
  -3  -2  14   30.60    3.30
  -4  -2  14    1.20    1.00
  -5  -2  14  179.68   10.30
  -6  -2  14    0.90    1.10
  -7  -2  14  306.87   16.90
  -8  -2  14   -0.20    1.30
  -3   2 -13   10.30    2.30
  -2   2 -13   37.30    4.10
   1   2 -13    3.80    1.70
  -2  -2  13  407.46   21.30
  -3  -2  13   25.70    2.60
  -4  -2  13  561.74   29.00
  -5  -2  13    2.70    1.10
  -6  -2  13  136.79    8.30
  -7  -2  13   61.19    4.80
  -8  -2  13   23.80    3.30
  -9  -2  13   -0.10    1.40
  -4   2 -12   16.40    3.30
   0   2 -12    4.90    1.10
  -2  -2  12    3.20    1.00
  -3  -2  12   66.39    4.50
  -4  -2  12  110.29    6.70
  -5  -2  12  100.79    6.30
  -6  -2  12    7.10    1.50
  -7  -2  12  234.68   13.20
  -8  -2  12   47.40    4.40
  -9  -2  12  346.87   19.20
  -5   2 -11   17.20    3.40
  -4   2 -11  105.49    7.70
  -2   2 -11   28.00    2.30
  -1   2 -11   13.60    1.60
   0   2 -11  133.59    7.50
  -2  -2  11  566.74   29.00
  -3  -2  11    0.20    0.70
  -4  -2  11  724.03   36.90
  -5  -2  11    1.80    1.00
  -6  -2  11  647.44   33.30
  -7  -2  11    2.10    1.30
  -8  -2  11  151.48    9.30
  -9  -2  11    7.40    2.00
 -10  -2  11    2.70    1.70
  -6   2 -10   11.20    2.60
  -5   2 -10  298.47   17.40
  -3   2 -10  466.75   24.00
  -2   2 -10    4.00    0.80
  -1   2 -10  720.53   36.30
   0   2 -10    2.80    0.80
  -1  -2  10  628.84   31.90
  -2  -2  10   22.00    2.10
   3   2 -10  323.07   16.10
  -3  -2  10  298.67   16.30
   4   2 -10   53.89    3.60
  -4  -2  10   47.70    3.50
  -5  -2  10    2.30    1.00
  -6  -2  10    1.20    1.00
  -7  -2  10  129.59    7.90
  -8  -2  10   42.60    4.00
  -9  -2  10  197.68   11.70
 -10  -2  10    1.20    1.70
  -7   2  -9    2.90    1.70
  -6   2  -9  324.07   18.70
  -5   2  -9   23.70    2.40
  -4   2  -9  102.99    6.10
  -3   2  -9   24.80    2.10
  -2   2  -9  375.06   19.30
  -1   2  -9   27.70    2.10
   0   2  -9  299.87   15.50
  -1  -2   9   50.69    3.30
  -2  -2   9  301.07   15.70
   3   2  -9    2.60    0.80
  -3  -2   9    3.40    0.90
   4   2  -9 1306.47   62.39
  -4  -2   9 1196.48   62.69
   5   2  -9   13.90    1.30
  -5  -2   9   13.00    1.90
  -6  -2   9  525.65   27.20
  -7  -2   9    3.80    1.30
  -8  -2   9  797.32   41.00
  -9  -2   9   -0.30    1.30
 -10  -2   9   73.49    5.80
 -11  -2   9   -0.30    1.60
  -8   2  -8   19.20    3.60
  -7   2  -8    1.10    1.50
  -6   2  -8    5.80    1.30
  -6   2  -8    3.80    1.80
  -5   2  -8   65.99    4.40
  -4   2  -8   21.30    2.00
  -3   2  -8  760.12   38.30
  -2   2  -8    3.70    0.70
  -1   2  -8 1280.17   64.19
  -1  -2   8 1194.48   59.69
  -2  -2   8    2.30    0.70
   3   2  -8 1024.90   50.09
  -3  -2   8  983.20   50.39
   4   2  -8  108.29    5.60
  -4  -2   8  101.79    6.10
   5   2  -8  185.38    9.40
  -5  -2   8  178.88   10.00
   6   2  -8    6.20    1.00
  -6  -2   8    6.70    1.20
  -7  -2   8    2.00    1.10
  -8  -2   8   37.20    3.60
  -9  -2   8  291.47   16.30
 -10  -2   8    6.40    2.00
 -11  -2   8  193.48   11.90
  -9   2  -7   -0.20    1.30
  -8   2  -7  274.67   15.40
  -8   2  -7  281.37   16.40
  -7   2  -7    1.30    0.90
  -7   2  -7    0.20    1.30
  -6   2  -7  957.30   49.30
  -6   2  -7  945.51   48.20
  -5   2  -7    1.60    0.80
  -4   2  -7  777.62   39.30
  -3   2  -7   30.90    2.30
  -2   2  -7  477.75   24.20
  -1   2  -7  145.49    7.70
  -1  -2   7  149.99    8.00
   2   2  -7  121.29    6.60
  -2  -2   7  121.49    6.70
   3   2  -7    2.90    0.60
  -3  -2   7    3.80    0.80
   4   2  -7 1032.50   49.30
  -4  -2   7  938.31   49.50
   5   2  -7   10.80    1.00
  -5  -2   7   12.20    1.60
   6   2  -7 1387.16   70.39
  -6  -2   7 1439.56   70.99
  -7  -2   7    0.40    0.90
  -8  -2   7  804.32   41.30
  -9  -2   7   36.20    3.70
 -10  -2   7  420.76   22.80
 -11  -2   7    0.30    1.50
  -9   2  -6  176.18   11.00
  -9   2  -6  163.18   10.00
  -8   2  -6   24.60    2.70
  -8   2  -6   26.20    3.60
  -7   2  -6  225.38   12.80
  -7   2  -6  243.08   13.90
  -6   2  -6   42.10    3.20
  -5   2  -6   36.70    2.80
  -4   2  -6   67.09    4.10
  -3   2  -6  353.16   18.10
  -2   2  -6  357.76   18.20
  -1   2  -6  797.12   40.20
   0  -2   6   11.00    1.10
  -1  -2   6 3620.84  181.18
   2   2  -6   17.10    1.40
  -2  -2   6   16.90    1.50
   3   2  -6 2986.90  141.89
  -3  -2   6 2707.03  142.69
   4   2  -6    1.60    0.40
  -4  -2   6    1.10    0.60
   5   2  -6  947.01   46.80
  -5  -2   6  933.41   47.30
  -6  -2   6  123.49    7.20
  -7  -2   6  199.88   11.20
  -8  -2   6    2.50    1.20
  -9  -2   6   -0.30    1.10
 -10  -2   6   11.70    2.20
 -11  -2   6  144.79    9.30
 -12  -2   6   14.30    2.70
 -10   2  -5   11.20    2.10
  -9   2  -5   17.50    2.40
  -9   2  -5   17.50    3.00
  -8   2  -5  261.17   14.60
  -8   2  -5  274.17   15.50
  -7   2  -5   16.90    2.90
  -7   2  -5   20.10    2.20
  -6   2  -5  717.33   36.50
  -5   2  -5  118.59    6.80
  -4   2  -5 1632.04   81.99
  -3   2  -5   64.59    3.80
  -2   2  -5 1996.10  111.69
  -1   2  -5  109.19    5.80
   0  -2   5  554.24   27.80
  -1  -2   5  260.97   13.40
   2   2  -5  394.56   19.30
  -2  -2   5  371.66   19.50
   3   2  -5    7.10    0.60
   4   2  -5  199.28    9.70
  -4  -2   5  187.28    9.80
  -4  -2   5  183.48   10.10
  -5  -2   5   40.90    3.00
  -5  -2   5   43.30    2.50
  -6  -2   5  688.93   35.10
  -7  -2   5    0.70    0.80
  -9  -2   5    2.50    1.30
 -10  -2   5  484.75   25.80
 -11  -2   5    3.80    1.70
 -12  -2   5  212.18   12.70
 -10   2  -4    1.70    1.10
  -9   2  -4  406.86   22.00
  -9   2  -4  399.96   21.50
  -8   2  -4   49.99    4.30
  -8   2  -4   44.70    3.70
  -7   2  -4  404.66   21.40
  -7   2  -4  411.46   22.00
  -6   2  -4  129.69    7.40
  -5   2  -4  327.37   17.10
  -4   2  -4    3.10    0.70
  -3   2  -4   88.89    5.00
  -2   2  -4   47.20    2.80
  -1   2  -4  410.96   20.70
   0  -2   4  244.68   12.40
  -1  -2   4 1903.31   95.49
   2   2  -4  361.16   17.20
  -2  -2   4  323.37   17.40
   3   2  -4 3304.37  165.98
  -3  -2   4 3293.27  170.48
  -3  -2   4 3023.30  160.18
  -4  -2   4    3.00    0.60
  -5  -2   4 1437.96   79.49
  -5  -2   4 1708.33   79.39
  -6  -2   4   47.50    3.20
  -6  -2   4   35.70    3.00
  -7  -2   4  625.14   32.10
  -8  -2   4   26.70    2.80
  -9  -2   4  115.79    7.40
 -10  -2   4    3.20    1.50
 -11  -2   4   27.10    3.50
 -12  -2   4    8.30    2.10
 -11   2  -3    0.30    1.00
 -10   2  -3   28.10    3.10
  -9   2  -3    9.10    2.00
  -9   2  -3   12.10    2.10
  -8   2  -3  207.28   11.80
  -8   2  -3  215.68   12.20
  -7   2  -3   21.00    2.60
  -7   2  -3   22.90    2.20
  -6   2  -3  302.97   15.90
  -5   2  -3   35.70    2.60
  -4   2  -3 2207.58  127.49
  -3   2  -3   86.89    4.90
  -2   2  -3 3048.20  152.28
  -1   2  -3  227.18   11.60
   0  -2   3 1560.44   78.09
  -1  -2   3  903.91   45.40
   2   2  -3 1062.49   52.29
  -2  -2   3 1028.60   61.89
  -3  -2   3   72.29    3.90
  -3  -2   3   70.69    4.10
  -4  -2   3   47.60    3.00
  -4  -2   3   45.90    2.80
  -5  -2   3   15.30    1.60
  -5  -2   3   15.80    1.30
  -6  -2   3  191.18   10.00
  -6  -2   3  195.78   10.60
  -7  -2   3   64.29    4.40
  -8  -2   3  761.92   39.00
  -9  -2   3    0.30    1.00
 -10  -2   3  481.65   25.50
 -11  -2   3    3.80    1.50
 -12  -2   3  184.78   11.20
 -11   2  -2  189.68   11.20
 -10   2  -2   17.40    2.50
  -9   2  -2  498.95   26.10
  -8   2  -2   21.30    2.30
  -8   2  -2   19.80    2.50
  -7   2  -2  913.61   45.80
  -7   2  -2  884.21   45.50
  -6   2  -2   52.79    3.50
  -5   2  -2  812.22   40.90
  -4   2  -2  442.26   22.50
  -3   2  -2  213.88   11.10
  -2   2  -2  243.78   12.50
  -1   2  -2  270.87   13.70
   0  -2   2 1229.68   61.79
  -1  -2   2 1597.74   92.09
  -1  -2   2 1610.34   89.29
  -2  -2   2  138.39    6.80
  -2  -2   2  122.89    6.70
  -3  -2   2 1601.94   75.99
  -3  -2   2 1426.66   76.09
  -4  -2   2   34.80    2.20
  -4  -2   2   36.10    2.40
  -5  -2   2 3597.54  201.98
  -5  -2   2 3473.75  190.68
  -6  -2   2    9.80    1.50
  -6  -2   2    8.30    1.10
  -7  -2   2 1175.58   56.99
  -7  -2   2 1083.19   56.39
  -8  -2   2   76.89    5.20
  -9  -2   2  174.18   10.10
 -10  -2   2    2.90    1.40
 -11  -2   2   20.10    3.00
 -12  -2   2    0.00    1.30
 -11   2  -1    8.80    1.80
 -10   2  -1  124.09    7.80
  -9   2  -1    3.00    1.10
  -8   2  -1    8.40    1.60
  -8   2  -1    5.60    1.20
  -7   2  -1    8.10    1.50
  -7   2  -1    9.30    1.50
  -6   2  -1  412.26   21.30
  -5   2  -1   69.09    4.20
  -4   2  -1 1584.64   79.89
  -3   2  -1   11.90    1.10
  -2   2  -1 3568.74  191.18
  -1   2  -1   30.10    2.00
   0  -2   1 4159.18  208.48
   0  -2   1 3625.14  200.88
  -1  -2   1 2832.82  165.78
  -1  -2   1 3362.76  163.28
  -2  -2   1 3325.37  187.98
  -2  -2   1 3666.63  183.08
  -3  -2   1  161.68    8.60
  -3  -2   1  170.18    8.50
  -4  -2   1  755.12   37.60
  -4  -2   1  739.53   37.60
  -5  -2   1  906.31   44.60
  -5  -2   1  865.11   44.30
  -6  -2   1   91.89    5.30
  -6  -2   1   84.09    5.00
  -7  -2   1   10.80    1.60
  -7  -2   1    9.50    1.30
  -8  -2   1  115.19    7.00
  -9  -2   1    1.40    1.10
 -10  -2   1  420.36   22.40
 -11  -2   1    2.80    1.30
 -12  -2   1  296.77   16.70
 -11   2   0   41.80    3.80
 -10   2   0   35.80    3.40
  -9   2   0  724.03   37.20
  -8   2   0   30.40    2.70
  -7   2   0 1389.56   68.49
  -7   2   0 1339.27   68.29
  -6   2   0   16.60    1.70
  -5   2   0 1247.28   63.19
  -4   2   0   26.20    1.90
  -3   2   0 1453.05   73.89
  -2   2   0 4343.27  234.48
  -1   2   0 1815.12   98.49
   1  -2   0 2021.10   98.49
   1  -2   0 1666.23   99.59
   0   2   0 1027.40   51.39
   0  -2   0 1059.99   59.99
   0  -2   0  999.40   51.29
  -1  -2   0 1785.22   92.29
  -1  -2   0 1749.53   97.49
  -2  -2   0 4524.05  240.58
  -2  -2   0 4614.24  241.18
  -3  -2   0 1718.93   86.79
  -3  -2   0 1732.13   86.69
  -4  -2   0   28.50    2.00
  -4  -2   0   29.80    2.00
  -5  -2   0 1419.66   72.69
  -5  -2   0 1489.75   73.29
  -6  -2   0   19.20    1.90
  -6  -2   0   19.40    1.90
  -7  -2   0 1584.84   80.09
  -7  -2   0 1619.84   80.19
  -8  -2   0   32.80    2.90
  -8  -2   0   30.50    2.70
  -9  -2   0  810.02   41.40
 -10  -2   0   39.60    3.70
 -11  -2   0   46.80    4.20
 -12  -2   0   -0.80    1.10
 -12   2   1  245.38   14.50
 -11   2   1    1.70    1.10
 -10   2   1  365.16   19.60
  -9   2   1    1.60    0.90
  -8   2   1   98.89    6.10
  -7   2   1    8.70    1.40
  -6   2   1   75.89    4.50
  -6   2   1   70.99    4.30
  -5   2   1  773.02   39.00
  -2   2   1 3351.26  192.18
   2  -2  -1 3819.32  192.48
  -1   2   1 3259.67  162.68
   1  -2  -1 2825.42  158.98
   1  -2  -1 3046.60  161.28
   0  -2  -1 4117.09  213.48
  -1  -2  -1   33.10    2.30
  -2  -2  -1 3829.92  196.98
  -2  -2  -1 4063.49  209.28
  -3  -2  -1   13.00    1.30
  -3  -2  -1   13.30    1.10
  -4  -2  -1 1729.93   89.39
  -4  -2  -1 1824.82   90.29
  -5  -2  -1   75.29    4.60
  -5  -2  -1   77.09    4.50
  -6  -2  -1  469.75   24.10
  -6  -2  -1  472.25   24.30
  -7  -2  -1    5.80    1.20
  -7  -2  -1    8.10    1.40
  -8  -2  -1    7.40    1.40
  -8  -2  -1    7.00    1.40
  -9  -2  -1    4.00    1.20
 -10  -2  -1  138.39    8.50
 -11  -2  -1    9.50    1.90
 -12   2   2    0.10    1.00
 -11   2   2   16.80    2.60
 -10   2   2    2.00    1.10
  -9   2   2  136.19    8.10
  -8   2   2   61.89    4.30
  -7   2   2  961.50   48.60
  -6   2   2    7.50    0.90
  -6   2   2    7.50    1.20
  -5   2   2 3029.30  152.38
  -4   2   2   33.50    2.30
   4  -2  -2   36.00    2.20
  -3   2   2 1393.96   74.49
   3  -2  -2 1582.94   87.19
  -2   2   2  134.49    6.90
   2  -2  -2  132.29    6.70
   2  -2  -2  133.29    6.90
  -1   2   2 1445.66   79.39
   1  -2  -2 1521.25   71.29
   1  -2  -2 1314.97   71.29
   0  -2  -2 1476.15   74.39
  -2  -2  -2  269.97   13.70
  -3  -2  -2  227.58   11.20
  -3  -2  -2  205.98   11.50
  -4  -2  -2  451.75   23.90
  -4  -2  -2  478.75   23.60
  -5  -2  -2  905.31   44.20
  -5  -2  -2  854.81   44.50
  -6  -2  -2   55.39    3.60
  -6  -2  -2   54.09    3.90
  -7  -2  -2  989.90   50.19
  -7  -2  -2  987.50   49.90
  -8  -2  -2   23.50    2.40
  -8  -2  -2   22.90    2.70
  -9  -2  -2  555.44   28.70
  -9  -2  -2  550.34   28.80
 -10  -2  -2   15.70    2.50
 -12   2   3  161.98   10.00
 -11   2   3    2.40    1.30
 -10   2   3  401.56   21.40
  -9   2   3    0.10    0.70
  -8   2   3  615.24   31.60
  -7   2   3   51.49    3.60
  -6   2   3  163.38    9.00
   5  -2  -3   16.40    1.40
  -4   2   3   43.90    3.00
   4  -2  -3   50.19    2.80
  -3   2   3   68.39    4.00
   3  -2  -3   69.59    3.80
  -2   2   3  856.01   45.20
   2  -2  -3  958.40   47.50
   2  -2  -3  868.71   44.80
  -1   2   3  833.72   43.60
   1  -2  -3  914.61   43.70
   1  -2  -3  858.61   43.30
   0  -2  -3 1823.52  104.59
  -1  -2  -3  255.87   13.30
  -2  -2  -3 3266.57  166.98
  -2  -2  -3 3379.16  172.28
  -3  -2  -3   91.19    4.90
  -3  -2  -3   87.39    5.30
  -4  -2  -3 2223.88  113.69
  -4  -2  -3 2323.47  113.89
  -5  -2  -3   35.90    2.50
  -5  -2  -3   31.90    2.80
  -6  -2  -3  325.77   17.40
  -6  -2  -3  324.27   16.90
  -7  -2  -3   24.70    2.80
  -7  -2  -3   26.00    2.40
  -8  -2  -3  233.68   13.00
  -8  -2  -3  225.68   12.60
  -9  -2  -3    9.60    1.90
  -9  -2  -3   12.40    2.30
 -12   2   4    7.00    1.90
 -11   2   4   23.40    3.00
 -10   2   4    2.80    1.20
  -9   2   4   93.79    6.10
  -8   2   4   21.70    2.30
  -7   2   4  509.15   26.30
  -6   2   4   45.60    3.20
  -5   2   4 1554.34   79.99
   5  -2  -4 1637.74   91.79
  -4   2   4    0.80    0.50
   4  -2  -4    2.00    0.50
  -3   2   4 2870.81  147.69
   3  -2  -4 3017.40  147.09
  -2   2   4  293.07   15.20
   2  -2  -4  296.87   15.30
   2  -2  -4  307.27   15.10
  -1   2   4 1951.50   95.39
   1  -2  -4 1869.91   95.89
   0   2   4  280.47   14.00
   0  -2  -4  280.87   14.40
  -1  -2  -4  500.75   24.20
  -1  -2  -4  465.15   24.60
  -2  -2  -4   56.49    3.00
  -2  -2  -4   51.59    3.50
  -3  -2  -4   93.29    5.00
  -3  -2  -4   89.79    5.60
  -4  -2  -4    3.70    0.80
  -4  -2  -4    2.30    0.80
  -5  -2  -4  332.57   17.00
  -5  -2  -4  326.17   17.60
  -6  -2  -4  135.89    8.30
  -6  -2  -4  140.39    7.80
  -7  -2  -4  449.86   23.80
  -7  -2  -4  443.96   23.20
  -8  -2  -4   50.19    4.50
  -9  -2  -4  444.56   24.00
 -10  -2  -4    0.80    1.20
 -12   2   5  177.28   10.90
 -11   2   5    4.00    1.50
 -10   2   5  396.86   21.30
  -9   2   5    2.20    1.10
  -7   2   5    0.20    0.70
  -6   2   5  646.04   33.10
   6  -2  -5  650.73   32.70
  -5   2   5   35.60    2.70
   5  -2  -5   40.70    2.50
  -4   2   5  183.88    9.80
   4  -2  -5  183.38    9.60
  -3   2   5    6.90    0.90
  -2   2   5  319.07   16.70
   2  -2  -5  328.57   16.90
   2  -2  -5  337.87   16.70
  -1   2   5  280.47   13.50
   1  -2  -5  249.38   13.60
   0   2   5  567.14   29.00
   0  -2  -5  596.44   29.40
  -1  -2  -5  119.69    7.10
  -1  -2  -5  133.39    6.50
  -2  -2  -5 2280.17  118.79
  -2  -2  -5 2404.36  117.19
  -3  -2  -5   66.99    4.60
  -3  -2  -5   72.69    4.00
  -4  -2  -5 1712.13   87.19
  -4  -2  -5 1764.62   90.29
  -5  -2  -5  121.79    6.80
  -5  -2  -5  120.29    7.50
  -6  -2  -5  788.22   40.20
  -6  -2  -5  766.82   39.90
  -7  -2  -5   18.60    2.90
  -8  -2  -5  302.97   17.10
  -9  -2  -5   22.80    3.40
 -10  -2  -5   10.70    2.30
 -12   2   6   12.90    3.10
 -11   2   6  121.39    8.00
 -10   2   6    8.30    1.80
  -9   2   6   -0.40    0.90
  -8   2   6    1.50    1.00
  -7   2   6  182.18   10.00
   7  -2  -6  168.68    9.40
  -6   2   6  115.19    6.70
   6  -2  -6  111.29    6.20
  -5   2   6  865.21   44.80
   5  -2  -6  911.81   44.40
  -4   2   6    1.20    0.60
   4  -2  -6    1.50    0.50
  -3   2   6 2511.85  125.69
   3  -2  -6 2510.15  124.99
   3  -2  -6 2489.45  124.79
  -2   2   6   15.60    1.30
   2  -2  -6   15.60    1.60
   2  -2  -6   14.80    1.30
  -1   2   6 3574.84  171.38
   1  -2  -6 3292.47  171.78
   0   2   6   15.40    1.10
   0  -2  -6   12.00    1.40
  -1  -2  -6  937.21   45.30
  -1  -2  -6  878.31   45.80
  -2  -2  -6  438.46   21.00
  -2  -2  -6  394.66   21.70
  -3  -2  -6  382.96   20.50
  -3  -2  -6  392.96   19.70
  -4  -2  -6   66.19    4.90
  -4  -2  -6   70.79    4.10
  -5  -2  -6   42.10    3.80
  -6  -2  -6   47.30    4.40
  -7  -2  -6  263.67   15.20
  -8  -2  -6   30.60    3.90
  -9  -2  -6  189.58   11.90
 -11   2   7   -0.20    1.20
 -10   2   7  350.06   19.20
  -9   2   7   32.50    3.30
  -8   2   7  726.93   37.40
  -7   2   7    0.00    0.80
   7  -2  -7    0.60    0.60
  -6   2   7 1415.86   69.59
   6  -2  -7 1354.36   68.99
  -5   2   7   10.80    1.50
   5  -2  -7   10.00    1.20
  -4   2   7  884.31   45.80
   4  -2  -7  941.11   45.70
  -3   2   7    2.90    0.60
   3  -2  -7    1.90    0.50
   3  -2  -7    2.50    0.70
  -2   2   7  119.49    6.20
   2  -2  -7  114.69    6.30
   2  -2  -7  104.79    6.40
  -1   2   7  150.18    7.80
   1  -2  -7  145.19    8.10
   0  -2  -7   57.59    3.80
  -1  -2  -7  163.28    9.40
  -1  -2  -7  170.98    8.60
  -2  -2  -7  573.24   27.80
  -2  -2  -7  536.55   28.70
  -3  -2  -7   33.40    3.10
  -4  -2  -7  848.52   43.70
  -5  -2  -7    0.00    0.90
  -6  -2  -7 1019.20   52.59
  -7  -2  -7    2.80    1.50
  -8  -2  -7  319.47   18.50
  -9  -2  -7    0.50    1.50
 -11   2   8  162.58   10.20
 -10   2   8    4.50    1.70
  -9   2   8  260.17   14.60
  -8   2   8   33.50    3.30
   8  -2  -8   32.70    2.60
  -7   2   8   -0.20    0.80
   7  -2  -8    1.80    0.70
  -6   2   8    4.70    1.10
   6  -2  -8    7.00    1.10
  -5   2   8  178.58    9.80
   5  -2  -8  178.58    9.50
  -4   2   8   95.09    5.70
   4  -2  -8  100.39    5.60
  -3   2   8  932.91   45.20
   3  -2  -8  883.81   45.10
   3  -2  -8  885.51   45.30
  -2   2   8    3.50    0.70
   2  -2  -8    2.00    0.90
   2  -2  -8    2.50    0.70
  -1   2   8 1222.48   61.39
   1  -2  -8 1240.08   61.79
   0  -2  -8    1.30    0.70
  -1  -2  -8 1431.06   71.79
  -1  -2  -8 1401.56   71.29
  -2  -2  -8    3.00    1.00
  -3  -2  -8  853.61   43.90
  -4  -2  -8   24.80    3.10
  -5  -2  -8   72.19    5.80
  -6  -2  -8    5.00    2.00
  -7  -2  -8    2.80    1.60
  -8  -2  -8   20.90    4.00
 -11   2   9   -0.20    1.30
 -10   2   9   58.89    5.00
  -9   2   9    0.50    1.30
   9  -2  -9    1.20    0.80
  -8   2   9  743.33   37.00
   8  -2  -9  688.83   36.20
  -7   2   9    3.20    1.30
   7  -2  -9    4.80    1.00
  -6   2   9  508.75   26.50
   6  -2  -9  514.75   26.00
  -5   2   9   12.60    1.80
   5  -2  -9   12.50    1.50
  -4   2   9 1148.59   57.69
   4  -2  -9 1149.58   57.59
  -3   2   9    1.50    0.70
   3  -2  -9    2.00    0.90
  -2   2   9  296.97   14.90
   2  -2  -9  266.77   15.10
   2  -2  -9  296.17   15.20
  -1   2   9   47.90    3.10
   1  -2  -9   54.39    3.70
   0  -2  -9  302.27   16.30
  -1  -2  -9   27.60    2.90
  -2  -2  -9  428.36   22.90
  -3  -2  -9   29.90    3.40
  -4  -2  -9  117.39    8.00
  -5  -2  -9   24.20    3.60
  -6  -2  -9  363.66   20.70
  -7  -2  -9    4.10    2.00
 -11   2  10  207.88   12.60
 -10   2  10    0.70    1.40
  -9   2  10  195.48   11.20
   9  -2 -10  176.08   10.20
  -8   2  10   40.10    3.80
   8  -2 -10   36.80    2.90
  -7   2  10  132.99    8.00
   7  -2 -10  128.99    7.30
  -6   2  10    0.70    0.90
   6  -2 -10    0.10    0.70
  -5   2  10    1.00    0.80
   5  -2 -10    2.00    0.80
  -4   2  10   48.00    3.40
   4  -2 -10   48.50    3.40
  -3   2  10  273.87   14.30
   3  -2 -10  267.97   14.40
   2  -2 -10   21.60    2.30
   2  -2 -10   21.10    2.30
   1  -2 -10  717.33   36.80
  -1  -2 -10  803.92   41.50
  -2  -2 -10    2.40    1.20
  -3  -2 -10  553.24   29.50
  -4  -2 -10    3.00    1.50
  -5  -2 -10  341.17   19.60
  -6  -2 -10   12.60    2.80
 -10   2  11    1.40    1.50
  -9   2  11    6.50    1.80
   9  -2 -11    5.40    1.30
  -8   2  11  149.49    9.10
   8  -2 -11  142.09    8.20
  -7   2  11    1.50    1.20
   7  -2 -11    2.40    0.90
  -6   2  11  639.74   33.60
   6  -2 -11  667.53   33.20
   5  -2 -11    2.10    0.90
  -4   2  11  693.83   35.10
   4  -2 -11  682.93   35.00
   2  -2 -11  549.05   28.40
   1  -2 -11   23.30    2.80
   0  -2 -11  147.29    9.10
  -1  -2 -11   11.70    2.10
  -2  -2 -11   31.40    3.70
  -3  -2 -11    5.00    1.70
  -4  -2 -11  113.29    8.30
  -5  -2 -11   20.30    3.80
 -10   2  12   -1.40    1.50
  -9   2  12  328.47   17.90
   9  -2 -12  310.47   16.90
  -8   2  12   46.10    4.30
   8  -2 -12   48.40    3.50
  -7   2  12  239.68   13.40
   7  -2 -12  235.18   12.70
  -6   2  12    8.50    1.60
   6  -2 -12   10.10    1.70
   5  -2 -12  105.79    6.30
   4  -2 -12  116.99    7.00
   3  -2 -12   70.79    4.90
   2  -2 -12    2.70    1.30
   1  -2 -12   85.19    6.10
   0  -2 -12    4.20    1.50
  -1  -2 -12  598.24   31.80
  -2  -2 -12   19.20    3.30
  -3  -2 -12  576.94   31.20
  -4  -2 -12   17.30    3.10
  -9   2  13    0.10    1.40
  -8   2  13   23.50    3.20
   8  -2 -13   22.70    2.50
   7  -2 -13   63.59    4.30
   6  -2 -13  146.39    8.40
   5  -2 -13    4.20    1.30
   4  -2 -13  578.84   29.90
   3  -2 -13   24.60    3.00
   2  -2 -13  443.26   23.50
   0  -2 -13  499.85   26.90
  -1  -2 -13    1.60    1.40
  -2  -2 -13   48.90    4.90
  -3  -2 -13   12.30    2.60
   6  -2 -14    1.10    1.10
   5  -2 -14  213.38   11.80
   4  -2 -14    0.60    1.10
   3  -2 -14   38.20    3.70
   2  -2 -14    5.20    1.80
  -1  -2 -14  112.19    8.20
  -2  -2 -14    0.30    1.40
   4  -2 -15  164.38    9.70
   3  -2 -15   14.20    2.40
   2  -2 -15  336.47   18.50
  -4  -3  15   43.60    3.60
  -5  -3  15    1.20    1.10
  -3  -3  14  235.98   13.00
  -4  -3  14   89.49    5.90
  -5  -3  14   70.59    5.00
  -6  -3  14   10.00    1.80
  -7  -3  14   15.20    2.70
  -8  -3  14  120.19    8.60
   0   3 -13   97.19    6.00
   1   3 -13   85.29    5.50
  -2  -3  13    0.90    0.90
  -3  -3  13  118.09    7.10
  -4  -3  13   35.10    3.10
  -5  -3  13   64.89    4.60
  -6  -3  13  112.99    7.10
  -7  -3  13   10.80    1.90
  -8  -3  13  136.09    8.60
  -9  -3  13   -0.30    1.90
  -1   3 -12   54.29    3.80
   0   3 -12   25.60    2.40
  -2  -3  12   46.90    3.50
  -3  -3  12  308.97   16.40
  -4  -3  12   89.29    5.70
  -5  -3  12  245.28   13.40
  -6  -3  12   18.10    2.50
  -7  -3  12  112.79    7.20
  -8  -3  12   98.39    6.80
  -9  -3  12    8.60    2.10
  -3   3 -11   -0.30    0.70
  -2   3 -11  381.16   19.80
  -1   3 -11   10.10    1.60
   0   3 -11  389.66   20.20
  -2  -3  11   90.69    5.50
  -3  -3  11  192.08   10.60
  -5  -3  11  156.08    8.90
  -6  -3  11   74.49    5.10
  -7  -3  11   90.19    6.10
  -8  -3  11  138.39    8.70
  -9  -3  11   39.80    4.20
 -10  -3  11  248.78   14.60
  -6   3 -10   47.80    5.00
  -5   3 -10  124.59    8.30
  -4   3 -10   49.30    3.60
  -3   3 -10   42.70    3.20
  -2   3 -10  270.77   14.30
  -1   3 -10   17.80    1.80
   0   3 -10  315.07   16.40
  -1  -3  10  573.14   29.20
  -2  -3  10    6.80    1.20
  -3  -3  10  589.14   30.10
  -4  -3  10   70.89    4.60
  -5  -3  10  581.74   29.90
  -6  -3  10    5.70    1.30
  -7  -3  10  530.75   27.70
  -8  -3  10   52.99    4.40
  -9  -3  10   37.50    4.00
 -10  -3  10   71.49    5.80
  -7   3  -9   10.10    2.50
  -6   3  -9   33.70    3.10
  -5   3  -9  308.27   16.50
  -4   3  -9  263.77   14.10
  -3   3  -9    3.30    0.90
  -2   3  -9 1328.77   66.39
  -1   3  -9    9.50    1.30
   0   3  -9  535.55   27.20
  -1  -3   9   16.90    1.70
  -2  -3   9 1065.79   53.49
  -3  -3   9  383.56   19.90
  -4  -3   9  189.68   10.40
  -5  -3   9  152.58    8.60
  -6  -3   9   11.60    1.90
  -7  -3   9  298.47   16.20
  -8  -3   9   51.79    4.30
  -9  -3   9   -0.40    1.30
 -10  -3   9  116.69    8.00
 -11  -3   9   41.20    4.70
  -8   3  -8    2.50    1.60
  -7   3  -8  258.47   15.30
  -7   3  -8  252.37   14.10
  -6   3  -8   11.10    2.00
  -5   3  -8  828.52   42.10
  -4   3  -8  281.97   14.90
  -3   3  -8  179.18    9.70
  -2   3  -8  111.29    6.20
  -1   3  -8  208.78   11.00
  -1  -3   8   88.99    5.10
   2   3  -8  527.15   26.00
  -2  -3   8  502.05   26.20
   3   3  -8  588.14   28.40
  -3  -3   8  545.05   28.80
   4   3  -8   43.90    2.50
  -4  -3   8   43.00    3.10
  -5  -3   8  579.74   29.70
  -6  -3   8    5.70    1.30
  -7  -3   8  575.84   29.80
  -8  -3   8   17.80    2.70
  -9  -3   8  229.48   13.20
 -10  -3   8   37.10    4.10
 -11  -3   8   93.19    7.10
  -9   3  -7  100.99    7.60
  -9   3  -7   94.19    6.80
  -8   3  -7  162.08   10.60
  -8   3  -7  160.88    9.60
  -7   3  -7  115.99    7.30
  -7   3  -7  124.09    8.40
  -6   3  -7    1.40    0.90
  -5   3  -7  287.97   15.30
  -4   3  -7   55.49    3.70
  -3   3  -7  185.68    9.90
  -2   3  -7  848.52   42.50
  -1   3  -7  196.28   10.30
  -1  -3   7   10.00    1.20
   2   3  -7 1739.03   85.29
  -2  -3   7 1689.33   85.79
   3   3  -7  222.68   10.80
  -3  -3   7  201.28   11.20
   4   3  -7  417.66   20.10
  -4  -3   7  383.66   20.60
   5   3  -7   99.59    5.30
  -5  -3   7   98.09    5.90
  -6  -3   7  119.39    7.00
  -7  -3   7  291.17   15.80
  -8  -3   7    7.70    1.60
  -9  -3   7  146.69    9.10
 -10  -3   7   55.79    5.00
 -11  -3   7   14.50    2.80
  -9   3  -6  114.09    7.30
  -9   3  -6  109.39    8.00
  -8   3  -6   17.20    2.40
  -8   3  -6   17.20    3.10
  -7   3  -6  305.07   16.50
  -6   3  -6   13.70    1.90
  -5   3  -6  768.22   39.00
  -4   3  -6    0.90    0.60
  -3   3  -6 1053.99   52.79
  -2   3  -6  551.24   27.80
  -1   3  -6  253.07   13.00
   0  -3   6  273.17   14.00
  -1  -3   6  212.68   11.10
   2   3  -6  494.35   24.30
  -2  -3   6  475.45   24.60
   3   3  -6  828.52   40.00
  -3  -3   6  767.52   40.10
   4   3  -6  415.96   20.60
  -4  -3   6  405.76   21.10
  -5  -3   6  154.88    8.70
  -5  -3   6  162.08    8.40
  -6  -3   6   36.50    3.00
  -7  -3   6 1149.19   58.09
  -8  -3   6    1.40    1.20
  -9  -3   6  262.77   14.80
 -10  -3   6   59.29    5.00
 -11  -3   6  149.59    9.60
 -12  -3   6   15.10    2.80
 -10   3  -5  165.58   10.10
  -9   3  -5   25.80    3.50
  -9   3  -5   24.50    2.90
  -8   3  -5  255.57   14.80
  -8   3  -5  256.47   14.20
  -7   3  -5   76.49    5.10
  -6   3  -5  137.69    8.00
  -5   3  -5  630.54   32.10
  -4   3  -5   20.60    1.80
  -3   3  -5  242.68   12.70
  -2   3  -5  273.37   14.00
  -1   3  -5  562.34   28.20
   0  -3   5 1771.62   88.89
  -1  -3   5   95.09    5.20
   2   3  -5 2828.62  134.89
  -2  -3   5 2596.54  135.99
   3   3  -5   39.90    2.20
  -3  -3   5   42.50    2.50
  -3  -3   5   37.50    2.60
   4   3  -5  776.92   40.90
  -4  -3   5  881.91   41.00
  -4  -3   5  797.42   41.20
  -5  -3   5  212.18   12.10
  -5  -3   5  243.08   11.90
  -6  -3   5  612.44   31.30
  -7  -3   5  263.47   14.30
  -8  -3   5    6.20    1.60
  -9  -3   5  256.07   14.40
 -10  -3   5   32.80    3.70
 -11  -3   5   83.89    6.40
 -12  -3   5   47.80    4.80
 -10   3  -4   80.09    5.80
  -9   3  -4   20.20    3.00
  -9   3  -4   21.40    2.60
  -8   3  -4  187.88   11.20
  -8   3  -4  184.78   10.70
  -7   3  -4  441.16   23.10
  -6   3  -4   99.89    6.00
  -5   3  -4  570.44   29.10
  -4   3  -4   47.50    3.10
  -3   3  -4 3090.09  154.78
  -2   3  -4   36.30    2.30
  -1   3  -4 1262.17   63.29
   0  -3   4  377.96   19.10
  -1  -3   4  454.15   22.90
   2   3  -4  684.83   33.70
  -2  -3   4  628.84   31.80
  -2  -3   4  594.44   32.10
   3   3  -4   15.20    1.00
  -3  -3   4   17.50    1.30
  -3  -3   4   13.10    1.30
  -4  -3   4  453.15   23.10
  -4  -3   4  452.05   22.90
  -5  -3   4  310.97   17.80
  -5  -3   4  391.06   18.20
  -6  -3   4  499.55   26.10
  -6  -3   4  533.05   26.60
  -7  -3   4  966.00   49.00
  -8  -3   4    2.80    1.20
  -9  -3   4  486.45   25.70
 -10  -3   4    2.70    1.50
 -11  -3   4  313.17   17.50
 -12  -3   4    1.40    1.60
 -11   3  -3   13.30    2.50
 -10   3  -3  232.68   13.30
  -9   3  -3    0.90    0.90
  -8   3  -3  571.54   29.50
  -8   3  -3  563.44   29.70
  -7   3  -3    3.10    1.00
  -6   3  -3  503.35   25.90
  -5   3  -3  663.03   33.70
  -4   3  -3  588.74   29.80
  -3   3  -3   59.59    3.50
  -2   3  -3  409.66   20.70
  -1   3  -3 1174.18   58.89
   0  -3   3  388.56   19.50
  -1  -3   3   30.30    1.90
  -1  -3   3   29.60    1.90
  -2  -3   3 5070.79  273.07
  -2  -3   3 5361.96  282.67
  -3  -3   3  107.09    6.10
  -3  -3   3  121.49    6.20
  -4  -3   3 2831.82  140.09
  -4  -3   3 2754.32  139.39
  -5  -3   3  172.08    9.40
  -5  -3   3  175.18    9.10
  -6  -3   3 1190.68   60.29
  -6  -3   3 1228.58   60.79
  -7  -3   3  217.98   12.00
  -8  -3   3  329.57   17.70
  -9  -3   3   60.59    4.70
 -10  -3   3   44.50    4.10
 -11  -3   3  206.38   12.20
 -12  -3   3   12.30    2.40
 -11   3  -2   57.69    4.80
 -10   3  -2   95.99    6.50
  -9   3  -2   26.10    2.80
  -8   3  -2  139.19    8.10
  -8   3  -2  135.79    8.30
  -7   3  -2   14.00    1.80
  -6   3  -2  236.68   12.70
  -5   3  -2  999.30   50.19
  -4   3  -2   19.70    1.60
  -3   3  -2 1677.33   88.99
  -2   3  -2   17.20    1.30
  -1   3  -2 4301.67  225.18
   0  -3   2  484.75   24.30
  -1  -3   2 3280.57  179.68
  -1  -3   2 3233.88  173.48
  -2  -3   2 1814.02   83.49
  -2  -3   2 1507.85   83.09
  -3  -3   2  945.41   45.80
  -3  -3   2  879.01   45.80
  -4  -3   2 1099.19   53.99
  -4  -3   2 1070.49   54.19
  -5  -3   2    0.80    0.60
  -5  -3   2   -0.10    0.40
  -6  -3   2  229.68   12.00
  -6  -3   2  232.58   12.40
  -7  -3   2  253.87   13.90
  -7  -3   2  283.07   14.50
  -8  -3   2  489.45   25.60
  -9  -3   2  168.08    9.90
 -10  -3   2    0.50    1.20
 -11  -3   2  419.56   22.70
 -12  -3   2    1.00    1.50
 -11   3  -1   36.60    3.60
 -10   3  -1  111.59    7.20
  -9   3  -1   16.10    2.30
  -8   3  -1  568.24   29.40
  -7   3  -1   37.90    3.00
  -6   3  -1 1099.19   55.29
  -5   3  -1   41.10    2.80
  -4   3  -1 1018.30   51.39
  -3   3  -1 1581.34   79.59
  -2   3  -1  582.94   29.20
  -1   3  -1 1365.96   69.89
   1  -3   1 1426.36   84.39
   0  -3   1   58.69    3.50
   0  -3   1   66.79    3.30
  -1  -3   1 2154.38  129.49
  -1  -3   1 2522.85  117.29
  -2  -3   1 1925.21  104.89
  -2  -3   1 1845.42   94.19
  -3  -3   1    3.40    0.60
  -3  -3   1    4.40    0.60
  -4  -3   1 1827.42   92.69
  -4  -3   1 1862.81   92.39
  -5  -3   1  607.54   29.90
  -5  -3   1  571.14   29.70
  -6  -3   1 1182.68   57.29
  -6  -3   1 1097.69   56.99
  -7  -3   1  101.29    5.90
  -7  -3   1   86.39    5.40
  -8  -3   1  677.43   33.00
  -8  -3   1  604.24   32.70
  -9  -3   1  114.99    7.20
 -10  -3   1  107.59    7.10
 -11  -3   1   40.90    4.00
 -12  -3   1    0.90    1.40
 -11   3   0  144.09    9.00
 -10   3   0  103.69    6.80
  -9   3   0   46.60    3.80
  -8   3   0   49.99    3.70
  -7   3   0  124.69    7.30
  -6   3   0  735.53   37.30
  -5   3   0  650.13   32.90
  -4   3   0  545.45   27.60
  -3   3   0  551.04   27.70
  -2   3   0   29.10    1.80
  -1   3   0 4677.53  253.07
   1  -3   0 5077.49  247.88
   1  -3   0 4646.04  250.87
  -1  -3   0 4732.13  257.97
  -1  -3   0 5031.60  251.07
  -2  -3   0   30.80    1.90
  -2  -3   0   29.70    1.80
  -3  -3   0  615.24   30.80
  -3  -3   0  611.64   30.70
  -4  -3   0  644.24   32.30
  -4  -3   0  639.24   32.30
  -5  -3   0  789.62   38.40
  -5  -3   0  735.13   38.40
  -6  -3   0  880.71   44.70
  -6  -3   0  891.81   44.70
  -7  -3   0  135.89    8.00
  -7  -3   0  149.39    8.20
  -8  -3   0   53.89    3.90
  -8  -3   0   60.29    4.20
  -9  -3   0   56.39    4.30
 -10  -3   0  128.69    8.10
 -11  -3   0  171.68   10.40
 -11   3   1   29.60    3.20
 -10   3   1   88.99    6.00
  -9   3   1   85.99    5.70
  -8   3   1  546.35   28.30
  -7   3   1   78.29    5.00
  -6   3   1  938.81   47.30
  -5   3   1  486.45   24.80
  -4   3   1 1598.04   80.99
  -3   3   1    3.60    0.60
   3  -3  -1    3.60    0.60
  -2   3   1 1795.02   91.39
   2  -3  -1 1886.31   91.19
   2  -3  -1 1779.92   97.59
  -1   3   1 2411.06  118.09
   1  -3  -1 2146.39  120.69
   1  -3  -1 2036.50  109.19
   0   3   1   51.99    2.90
   0  -3  -1   57.29    3.10
  -1  -3  -1 1610.14   80.99
  -2  -3  -1  602.94   30.00
  -2  -3  -1  591.84   31.40
  -3  -3  -1 1748.33   86.79
  -3  -3  -1 1721.73   87.19
  -4  -3  -1 1108.09   56.49
  -4  -3  -1 1150.58   56.59
  -5  -3  -1   47.90    3.30
  -5  -3  -1   48.70    3.10
  -6  -3  -1 1261.67   64.39
  -6  -3  -1 1304.87   64.29
  -7  -3  -1   46.80    3.40
  -7  -3  -1   46.00    3.50
  -8  -3  -1  652.13   34.00
  -8  -3  -1  674.73   34.00
  -9  -3  -1   16.00    2.40
  -9  -3  -1   16.30    2.50
 -10  -3  -1  130.99    8.20
 -12   3   2    1.20    1.90
 -11   3   2  331.87   18.20
 -10   3   2    1.00    0.90
  -9   3   2  132.59    8.00
  -8   3   2  375.86   19.80
  -7   3   2  214.78   11.70
  -6   3   2  180.08    9.80
  -5   3   2    0.70    0.50
  -4   3   2  937.91   50.09
   4  -3  -2 1035.40   49.99
   3  -3  -2  887.01   44.40
  -2   3   2 1694.43   95.79
   2  -3  -2 1584.94   87.19
   2  -3  -2 1603.64   80.99
  -1   3   2 3092.49  158.88
   1  -3  -2 2793.82  150.28
   1  -3  -2 3182.88  162.98
   0  -3  -2  530.25   26.70
  -1  -3  -2 5349.26  289.47
  -2  -3  -2   17.90    1.50
  -3  -3  -2 1982.00  107.29
  -3  -3  -2 1847.62   96.19
  -4  -3  -2   20.60    1.90
  -4  -3  -2   20.20    1.60
  -5  -3  -2 1106.79   57.29
  -5  -3  -2 1171.68   56.99
  -6  -3  -2  260.47   14.40
  -6  -3  -2  273.07   14.10
  -7  -3  -2   15.70    2.20
  -7  -3  -2   15.80    1.90
  -8  -3  -2  158.58    9.30
  -8  -3  -2  158.78    9.10
  -9  -3  -2   26.50    3.00
  -9  -3  -2   26.70    3.00
 -12   3   3   10.20    2.30
 -11   3   3  165.48   10.00
 -10   3   3   32.90    3.20
  -9   3   3   44.40    3.60
  -8   3   3  251.07   13.70
  -7   3   3  164.38    9.20
  -6   3   3  965.90   48.70
  -5   3   3  145.29    8.40
   5  -3  -3  163.18    8.30
  -4   3   3 2554.94  156.08
   4  -3  -3 2727.53  132.79
  -3   3   3  115.69    6.30
   3  -3  -3  115.29    6.20
   3  -3  -3  118.99    5.90
  -2   3   3 4530.75  242.08
   2  -3  -3 4059.89  238.98
   2  -3  -3 4929.71  231.18
  -1   3   3   26.30    1.60
   1  -3  -3   26.90    1.80
   1  -3  -3   30.60    1.70
   0  -3  -3  469.85   23.70
  -1  -3  -3 1436.76   72.39
  -2  -3  -3  486.15   24.80
  -3  -3  -3   66.69    4.20
  -3  -3  -3   67.69    3.70
  -4  -3  -3  696.93   33.90
  -4  -3  -3  653.83   34.40
  -5  -3  -3  689.83   36.80
  -5  -3  -3  751.72   36.40
  -6  -3  -3  559.74   29.20
  -6  -3  -3  568.54   28.80
  -7  -3  -3    4.20    1.00
  -7  -3  -3    2.50    1.20
  -8  -3  -3  636.54   33.10
  -9  -3  -3    1.10    1.10
 -12   3   4    1.90    1.50
 -11   3   4  235.78   13.50
 -10   3   4    3.70    1.30
  -9   3   4  360.26   19.30
  -8   3   4    3.20    1.00
  -7   3   4  766.42   39.00
  -6   3   4  444.26   23.60
   6  -3  -4  474.25   23.40
  -5   3   4  357.66   18.50
  -4   3   4  412.66   21.50
   4  -3  -4  429.96   21.30
  -3   3   4   14.40    1.20
   3  -3  -4   11.60    1.10
  -2   3   4  531.05   27.90
   2  -3  -4  539.45   27.90
   2  -3  -4  595.04   27.90
  -1   3   4  422.96   21.90
   1  -3  -4  453.25   22.10
   0  -3  -4  422.66   21.40
  -1  -3  -4 1490.95   81.29
  -2  -3  -4   43.60    3.00
  -3  -3  -4 3334.57  195.48
  -3  -3  -4 3610.44  173.58
  -4  -3  -4   53.29    3.80
  -4  -3  -4   54.49    3.20
  -5  -3  -4  619.34   32.40
  -5  -3  -4  637.94   31.80
  -6  -3  -4  100.69    6.40
  -6  -3  -4  113.19    6.90
  -7  -3  -4  490.75   26.00
  -8  -3  -4  210.48   12.30
  -9  -3  -4   20.70    3.10
 -10  -3  -4   94.39    6.80
 -12   3   5   36.60    4.70
 -11   3   5   61.29    4.90
 -10   3   5   23.20    2.80
  -9   3   5  194.48   11.10
  -8   3   5    4.00    1.20
  -7   3   5  205.68   11.40
  -6   3   5  525.45   27.20
   6  -3  -5  532.45   26.80
  -5   3   5  189.18   10.30
   5  -3  -5  193.48   10.00
  -4   3   5  701.13   36.60
   4  -3  -5  753.12   36.40
  -3   3   5   34.30    2.30
   3  -3  -5   35.00    2.30
   3  -3  -5   36.80    2.00
  -2   3   5 2267.27  118.79
   2  -3  -5 2466.05  130.79
   2  -3  -5 2401.66  118.89
  -1   3   5  100.69    5.20
   1  -3  -5   94.89    5.40
   0  -3  -5 1881.91  109.19
  -1  -3  -5  649.83   33.00
  -2  -3  -5  318.17   16.70
  -3  -3  -5  274.47   15.20
  -3  -3  -5  294.17   14.50
  -4  -3  -5   24.00    1.80
  -4  -3  -5   21.40    2.40
  -5  -3  -5  663.73   34.40
  -6  -3  -5  142.09    8.80
  -7  -3  -5   88.59    6.30
  -8  -3  -5  295.57   16.70
  -9  -3  -5   28.30    3.70
 -10  -3  -5  192.78   11.90
 -11   3   6  121.19    8.00
 -10   3   6   46.20    4.10
  -9   3   6  205.78   11.80
  -8   3   6    1.80    1.00
  -7   3   6  979.20   48.40
   7  -3  -6  929.61   47.90
  -6   3   6   34.80    2.80
   6  -3  -6   33.40    2.40
  -5   3   6  149.39    8.30
   5  -3  -6  150.38    8.00
  -4   3   6  376.16   19.30
   4  -3  -6  372.96   19.10
  -3   3   6  676.13   34.30
   3  -3  -6  672.13   34.40
   3  -3  -6  700.13   34.10
  -2   3   6  436.06   21.90
   2  -3  -6  442.56   21.90
   2  -3  -6  422.76   22.20
  -1   3   6  220.18   10.90
   1  -3  -6  203.88   11.10
   0  -3  -6  309.77   16.10
  -1  -3  -6  278.47   14.70
  -2  -3  -6  647.74   34.10
  -2  -3  -6  684.93   33.20
  -3  -3  -6 1247.28   62.99
  -4  -3  -6    0.50    0.80
  -5  -3  -6  852.11   43.80
  -6  -3  -6   16.40    2.80
  -7  -3  -6  362.66   20.10
  -8  -3  -6   23.00    3.50
  -9  -3  -6  123.69    8.60
 -11   3   7   10.60    2.10
 -10   3   7   49.20    4.30
  -9   3   7  119.59    7.60
  -8   3   7    8.00    1.50
   8  -3  -7    9.00    1.40
  -7   3   7  261.97   13.90
   7  -3  -7  244.68   13.30
  -6   3   7  109.89    6.60
   6  -3  -7  109.59    6.20
  -5   3   7   93.79    5.70
   5  -3  -7   96.59    5.40
  -4   3   7  347.37   18.40
   4  -3  -7  366.26   18.30
  -3   3   7  185.28    9.50
   3  -3  -7  178.48    9.30
   3  -3  -7  175.98    9.70
  -2   3   7 1626.14   82.09
   2  -3  -7 1553.34   77.89
   2  -3  -7 1462.65   77.09
  -1   3   7   10.40    1.00
   1  -3  -7   11.30    1.30
   0  -3  -7 1155.88   58.09
  -1  -3  -7  215.08   11.80
  -2  -3  -7  977.10   49.60
  -3  -3  -7  219.68   12.40
  -4  -3  -7   60.89    4.70
  -5  -3  -7  330.47   18.30
  -6  -3  -7    0.60    1.30
  -7  -3  -7  146.69    9.70
  -8  -3  -7  187.48   11.90
  -9  -3  -7  108.09    8.20
 -11   3   8   74.69    5.90
 -10   3   8   32.70    3.60
  -9   3   8  189.18   11.10
  -8   3   8   15.50    2.50
   8  -3  -8   19.70    2.00
  -7   3   8  549.25   28.00
   7  -3  -8  525.95   27.40
  -6   3   8    4.80    1.10
   6  -3  -8    4.90    0.90
  -5   3   8  557.94   28.70
   5  -3  -8  562.54   28.40
  -4   3   8   39.10    2.80
   4  -3  -8   37.10    2.70
  -3   3   8  502.05   25.10
   3  -3  -8  485.35   25.20
  -2   3   8  491.05   23.70
   2  -3  -8  472.25   23.90
   2  -3  -8  438.96   24.00
  -1   3   8   85.89    4.80
   1  -3  -8   88.49    5.30
   0  -3  -8  734.53   37.40
  -1  -3  -8  234.68   12.90
  -2  -3  -8  124.29    7.70
  -3  -3  -8  209.48   12.10
  -4  -3  -8  327.47   18.10
  -5  -3  -8  969.80   50.09
  -6  -3  -8   12.90    2.50
  -7  -3  -8  303.77   17.70
  -8  -3  -8    4.30    1.90
 -11   3   9   37.20    4.20
 -10   3   9   99.39    7.00
  -9   3   9    1.00    1.30
   9  -3  -9    1.00    0.90
  -8   3   9   47.00    4.10
   8  -3  -9   45.80    3.40
  -7   3   9  281.17   15.00
   7  -3  -9  265.47   14.40
  -6   3   9   11.50    1.90
   6  -3  -9   11.40    1.50
  -5   3   9  143.09    8.40
   5  -3  -9  154.08    8.20
  -4   3   9  177.68    9.80
   4  -3  -9  180.18    9.80
  -3   3   9  361.36   18.40
   3  -3  -9  350.46   18.60
   2  -3  -9 1046.30   50.89
   2  -3  -9  977.60   50.99
   1  -3  -9   16.40    1.90
   0  -3  -9  516.85   26.90
  -1  -3  -9    5.70    1.30
  -2  -3  -9 1538.75   77.69
  -3  -3  -9    3.10    1.30
  -4  -3  -9  313.27   17.70
  -5  -3  -9  368.36   20.70
  -6  -3  -9   38.70    4.60
  -7  -3  -9   10.20    2.50
 -11   3  10   25.00    3.70
 -10   3  10   55.59    5.00
  -9   3  10   31.10    3.60
   9  -3 -10   27.70    2.70
  -8   3  10   48.00    4.20
   8  -3 -10   44.50    3.40
  -7   3  10  518.65   26.70
   7  -3 -10  497.95   26.00
  -6   3  10    7.00    1.40
   6  -3 -10    5.40    1.10
  -5   3  10  573.14   29.40
   5  -3 -10  572.34   29.20
  -4   3  10   65.39    4.30
   4  -3 -10   64.79    4.30
   3  -3 -10  526.75   27.10
   2  -3 -10    7.40    1.40
   2  -3 -10    5.70    1.20
   1  -3 -10  635.94   32.70
   0  -3 -10  309.37   16.80
  -1  -3 -10   23.30    2.90
  -2  -3 -10  308.67   17.20
  -3  -3 -10   50.19    4.60
  -4  -3 -10   62.39    5.50
  -5  -3 -10  146.89    9.90
  -6  -3 -10   58.89    5.90
 -10   3  11  228.78   13.00
  10  -3 -11  198.88   11.80
  -9   3  11   35.60    3.90
   9  -3 -11   30.00    2.90
  -8   3  11  143.59    8.70
   8  -3 -11  131.99    7.90
  -7   3  11   88.59    6.00
   7  -3 -11   87.79    5.40
  -6   3  11   73.39    5.10
   6  -3 -11   76.69    4.80
   5  -3 -11  163.48    9.10
   4  -3 -11   12.00    1.90
   3  -3 -11  177.08   10.00
   2  -3 -11   83.69    5.50
   1  -3 -11  281.57   15.50
   0  -3 -11  414.96   22.20
  -1  -3 -11    9.40    1.90
  -2  -3 -11  448.86   24.30
  -3  -3 -11    0.00    1.20
  -4  -3 -11  415.46   23.20
  -5  -3 -11   23.50    4.00
 -10   3  12   36.00    4.30
  10  -3 -12   35.80    3.30
  -9   3  12    6.30    1.90
   9  -3 -12    8.00    1.60
  -8   3  12   93.69    6.70
   8  -3 -12   96.09    5.90
   7  -3 -12  114.69    6.80
   6  -3 -12   25.60    2.50
   5  -3 -12  260.87   14.00
   4  -3 -12   83.99    5.50
   3  -3 -12  306.37   16.50
   2  -3 -12   48.70    4.00
   0  -3 -12   28.10    3.40
  -1  -3 -12   55.99    4.90
  -2  -3 -12  133.79    9.00
  -3  -3 -12   21.50    3.60
  -4  -3 -12   81.49    6.90
   9  -3 -13    0.20    1.00
   8  -3 -13  133.79    7.90
   7  -3 -13   17.20    2.20
   6  -3 -13  123.49    7.30
   5  -3 -13   67.29    4.60
   4  -3 -13   31.80    3.10
   3  -3 -13  118.69    7.40
   2  -3 -13    0.80    1.30
   0  -3 -13  105.49    7.40
  -1  -3 -13  114.39    8.00
  -2  -3 -13  219.48   13.40
  -3  -3 -13    3.80    1.80
   8  -3 -14  124.99    7.50
   7  -3 -14   17.80    2.30
   6  -3 -14   18.00    2.40
   5  -3 -14   76.59    5.20
   4  -3 -14   97.39    6.40
   3  -3 -14  267.87   14.90
   2  -3 -14    1.40    1.50
  -1  -3 -14  113.79    8.20
   6  -3 -15  246.08   13.50
   5  -3 -15    2.10    1.30
   4  -3 -15   47.90    4.10
   3  -3 -15   76.29    5.70
   2  -3 -15    6.20    2.00
   1  -3 -15   10.40    2.40
   2   4 -15   34.50    3.90
  -4  -4  15   17.70    2.40
  -5  -4  15  154.38    9.20
   1   4 -14    1.60    1.10
  -3  -4  14    0.20    0.90
  -4  -4  14  172.78    9.90
  -5  -4  14   46.50    3.90
  -6  -4  14  117.99    7.40
  -7  -4  14   17.70    2.70
  -1   4 -13  184.98   10.40
   0   4 -13   21.90    2.50
   1   4 -13   50.39    3.90
  -3  -4  13    3.80    1.10
  -4  -4  13  227.38   12.60
  -5  -4  13  108.99    6.80
  -6  -4  13    3.10    1.30
  -7  -4  13  180.68   10.60
  -8  -4  13   15.80    2.90
  -3   4 -12   38.80    3.40
  -2   4 -12   96.59    6.00
  -1   4 -12   93.59    5.80
   0   4 -12  370.96   19.40
   1   4 -12   52.69    3.90
  -2  -4  12  331.67   17.50
  -3  -4  12   33.70    3.00
  -4  -4  12  530.45   27.40
  -5  -4  12    4.80    1.30
  -6  -4  12  237.08   13.20
  -7  -4  12   34.70    3.50
  -8  -4  12   42.30    4.10
  -9  -4  12   17.80    3.30
  -4   4 -11    1.50    0.90
  -3   4 -11  458.15   23.80
  -2   4 -11  154.48    8.70
  -1   4 -11  523.75   26.90
   0   4 -11  167.08    9.30
  -2  -4  11    5.40    1.20
  -3  -4  11   63.39    4.30
  -4  -4  11  132.29    7.70
  -5  -4  11    6.70    1.40
  -6  -4  11   60.89    4.50
  -7  -4  11  304.27   16.60
  -8  -4  11   19.50    3.00
  -9  -4  11  133.69    8.70
 -10  -4  11    9.30    2.40
  -6   4 -10  205.88   11.90
  -5   4 -10    2.40    1.00
  -4   4 -10  142.39    8.30
  -3   4 -10    0.90    0.80
  -2   4 -10    1.70    0.80
  -1   4 -10  352.36   18.30
   0   4 -10  167.88    9.20
  -1  -4  10   25.30    2.30
  -2  -4  10  218.28   11.80
  -3  -4  10  257.87   13.80
  -4  -4  10 1370.96   68.79
  -5  -4  10    1.50    1.00
  -6  -4  10  217.68   12.10
  -7  -4  10    1.70    1.20
  -8  -4  10  310.57   17.10
  -9  -4  10   99.49    7.00
 -10  -4  10   69.09    5.80
  -7   4  -9   13.40    2.30
  -6   4  -9   57.29    4.30
  -5   4  -9  182.68   10.30
  -4   4  -9   35.30    2.90
  -3   4  -9  363.06   18.90
  -2   4  -9   20.20    2.00
  -1   4  -9  841.42   42.40
   0   4  -9  161.18    8.80
  -1  -4   9 1439.26   71.89
  -2  -4   9  257.77   13.60
  -3  -4   9   40.90    3.00
  -4  -4   9    3.40    1.00
  -5  -4   9   80.49    5.10
  -6  -4   9  260.17   14.10
  -7  -4   9   27.70    3.00
  -8  -4   9   42.00    3.90
  -9  -4   9  339.57   18.70
 -11  -4   9  164.48   11.00
  -8   4  -8  288.17   16.70
  -8   4  -8  273.37   15.60
  -7   4  -8    8.10    1.60
  -6   4  -8  379.36   20.20
  -5   4  -8  104.49    6.40
  -4   4  -8  420.36   21.80
  -3   4  -8    2.80    0.80
  -2   4  -8  350.16   18.10
  -1   4  -8  189.08   10.00
   0   4  -8  128.69    7.10
  -1  -4   8   79.09    4.70
  -2  -4   8  153.08    8.40
  -3  -4   8  155.28    8.50
  -4  -4   8  858.21   43.30
  -5  -4   8    0.50    0.70
  -6  -4   8 1121.79   56.59
  -7  -4   8    0.20    1.00
  -8  -4   8  517.05   27.20
  -9  -4   8    7.20    1.90
 -10  -4   8  282.37   16.10
 -11  -4   8   91.19    7.10
  -9   4  -7  107.39    8.00
  -9   4  -7  107.89    7.30
  -8   4  -7   35.80    3.40
  -8   4  -7   33.50    4.10
  -7   4  -7   48.60    3.90
  -6   4  -7   62.89    4.50
  -5   4  -7   47.90    3.50
  -4   4  -7   47.40    3.30
  -3   4  -7  275.87   14.50
  -2   4  -7   61.39    3.70
  -1   4  -7 1549.05   77.29
  -1  -4   7 1198.68   60.09
   2   4  -7    0.20    0.40
  -2  -4   7    0.90    0.60
   3   4  -7 1675.63   81.09
  -3  -4   7 1571.04   80.89
  -4  -4   7  451.75   23.20
  -5  -4   7  372.26   19.40
  -7  -4   7   14.60    2.20
  -8  -4   7  513.35   27.00
  -9  -4   7   61.09    5.00
 -10  -4   7   11.60    2.40
 -11  -4   7  105.99    7.70
  -9   4  -6   57.49    4.70
  -9   4  -6   57.79    5.30
  -8   4  -6  246.48   13.80
  -7   4  -6    1.80    1.00
  -6   4  -6  581.64   30.10
  -5   4  -6   54.59    3.80
  -4   4  -6  873.51   44.10
  -3   4  -6  140.89    7.70
  -2   4  -6  725.63   36.50
  -1   4  -6   66.49    3.80
  -1  -4   6  166.58    8.80
   2   4  -6    1.20    0.40
  -2  -4   6   -0.40    0.40
   3   4  -6  877.31   42.90
  -3  -4   6  841.22   43.20
   4   4  -6  767.12   38.90
  -4  -4   6  790.62   39.50
  -4  -4   6  793.52   39.50
  -5  -4   6  103.39    5.70
  -5  -4   6   93.09    5.80
  -6  -4   6  920.71   46.60
  -7  -4   6  131.39    7.90
  -8  -4   6  604.94   31.50
  -9  -4   6    0.00    1.30
 -10  -4   6  537.85   28.60
 -11  -4   6    9.90    2.40
 -10   4  -5    0.90    1.10
  -9   4  -5  204.18   12.50
  -9   4  -5  209.28   12.00
  -8   4  -5    5.20    1.40
  -7   4  -5  182.58   10.40
  -6   4  -5   91.69    5.80
  -5   4  -5   33.30    2.70
  -4   4  -5  121.29    6.90
  -3   4  -5  172.58    9.20
  -2   4  -5  217.48   11.30
  -1   4  -5 1408.46   70.79
  -1  -4   5 2545.75  137.49
  -2  -4   5  193.68   10.20
   3   4  -5 2457.15  127.19
  -3  -4   5 2496.45  134.59
  -3  -4   5 2597.64  126.69
  -4  -4   5   29.40    2.30
  -4  -4   5   35.90    2.40
  -5  -4   5 1536.45   76.39
  -5  -4   5 1518.55   76.29
  -6  -4   5  152.88    9.50
  -6  -4   5  179.68    9.40
  -7  -4   5  158.38    9.20
  -8  -4   5    2.50    1.30
  -9  -4   5   44.60    4.10
 -10  -4   5  173.38   10.60
 -11  -4   5   77.09    6.10
 -12  -4   5    2.70    1.80
 -10   4  -4    6.60    1.70
  -9   4  -4   40.00    3.60
  -9   4  -4   37.20    3.90
  -8   4  -4   33.90    3.20
  -7   4  -4   21.50    2.40
  -6   4  -4  965.60   48.90
  -5   4  -4   33.70    2.60
  -4   4  -4 1502.85   75.39
  -3   4  -4    3.60    0.70
  -2   4  -4 1672.03   97.49
  -1   4  -4  181.28    9.40
   0  -4   4 1932.91   96.79
  -1  -4   4  187.98    9.80
  -2  -4   4  721.53   36.80
  -2  -4   4  749.53   40.20
  -3  -4   4  743.63   39.00
  -3  -4   4  812.82   39.20
  -4  -4   4  183.78   10.40
  -4  -4   4  209.98   10.50
  -5  -4   4   69.69    4.30
  -5  -4   4   76.99    4.50
  -6  -4   4  148.79    8.30
  -6  -4   4  157.18    8.60
  -7  -4   4  145.49    8.50
  -8  -4   4  779.22   40.00
  -9  -4   4    1.50    1.20
 -10  -4   4  438.56   23.60
 -11  -4   4    1.30    1.60
 -12  -4   4  177.48   11.10
 -10   4  -3    0.90    1.00
  -9   4  -3  474.45   25.10
  -8   4  -3    8.70    1.70
  -7   4  -3  550.74   28.50
  -6   4  -3   58.59    4.00
  -5   4  -3  342.27   17.90
  -4   4  -3  116.69    6.60
  -3   4  -3  122.09    6.70
  -2   4  -3   77.49    4.30
  -1   4  -3  369.26   18.60
  -1  -4   3 2590.24  132.59
  -1  -4   3 2716.63  133.59
  -2  -4   3    1.60    0.40
  -2  -4   3    1.90    0.50
  -3  -4   3  988.70   54.89
  -3  -4   3 1203.28   55.29
  -4  -4   3  361.66   18.90
  -4  -4   3  377.46   18.90
  -5  -4   3 2258.57  110.99
  -5  -4   3 2192.28  111.49
  -6  -4   3  245.88   12.80
  -6  -4   3  232.58   12.40
  -7  -4   3  732.53   35.40
  -7  -4   3  649.74   34.80
  -8  -4   3    0.10    1.00
  -9  -4   3   92.49    6.30
 -10  -4   3   43.30    4.20
 -11  -4   3   -0.60    1.40
 -12  -4   3   53.99    5.10
 -11   4  -2    4.20    1.50
 -10   4  -2   37.80    3.60
  -9   4  -2  112.99    7.20
  -8   4  -2   26.60    2.70
  -7   4  -2   46.10    3.50
  -6   4  -2  279.07   14.90
  -5   4  -2   33.20    2.50
  -4   4  -2 1599.44   80.59
  -3   4  -2   11.60    1.20
  -2   4  -2 3688.33  184.38
  -1   4  -2    3.00    0.50
   0  -4   2 2215.18  111.59
  -1  -4   2  133.99    6.90
  -1  -4   2  130.19    7.00
  -2  -4   2 2009.70  107.49
  -2  -4   2 2275.47  107.39
  -3  -4   2   80.69    4.50
  -3  -4   2   78.79    4.50
  -4  -4   2   57.09    3.60
  -4  -4   2   61.89    3.50
  -5  -4   2  135.09    7.20
  -5  -4   2  131.29    7.40
  -7  -4   2  101.99    6.10
  -7  -4   2   95.09    5.60
  -8  -4   2  668.83   34.40
  -9  -4   2   52.49    4.30
 -10  -4   2  394.46   21.30
 -11  -4   2    9.90    2.10
 -12  -4   2  162.58   10.30
 -11   4  -1   99.99    6.90
 -10   4  -1   54.29    4.40
  -9   4  -1  547.65   28.70
  -8   4  -1   63.59    4.50
  -7   4  -1  931.51   47.30
  -6   4  -1    2.30    0.80
  -5   4  -1 1408.26   70.49
  -4   4  -1  224.48   11.90
  -3   4  -1  835.72   41.90
  -2   4  -1  462.95   23.40
  -1   4  -1    5.60    0.60
   0   4  -1  185.08   10.30
   0  -4   1  193.48   10.50
   0  -4   1  226.28   10.20
  -1  -4   1   72.99    4.20
  -1  -4   1   79.49    4.10
  -2  -4   1   51.79    3.00
  -2  -4   1   53.49    3.00
  -3  -4   1 2475.65  126.39
  -3  -4   1 2594.34  141.39
  -4  -4   1   48.60    2.90
  -4  -4   1   42.60    2.80
  -5  -4   1 2098.29  105.59
  -5  -4   1 2121.79  105.79
  -6  -4   1   43.40    3.10
  -6  -4   1   41.20    2.90
  -7  -4   1 1071.99   51.89
  -7  -4   1  981.90   51.49
  -8  -4   1  130.89    7.80
  -8  -4   1  145.89    8.30
  -9  -4   1  294.87   16.10
 -10  -4   1   64.49    5.10
 -11  -4   1  101.59    7.10
 -11   4   0   21.20    2.90
 -10   4   0  289.07   16.00
  -9   4   0   53.29    4.20
  -8   4   0   33.70    3.00
  -7   4   0  153.18    8.80
  -6   4   0   37.10    2.80
  -5   4   0  327.17   17.00
  -4   4   0  293.27   15.20
  -3   4   0   18.50    1.50
  -2   4   0 3432.86  176.08
   2  -4   0 3169.18  175.68
   2  -4   0 3971.80  176.08
  -1   4   0  205.48   10.80
   1  -4   0  210.58   10.90
   1  -4   0  218.78   10.80
   0   4   0 3010.90  158.38
   0  -4   0 3143.69  168.18
   0  -4   0 2885.31  149.39
  -1  -4   0  219.58   11.50
  -1  -4   0  225.78   11.30
  -2  -4   0 3668.93  186.78
  -2  -4   0 3816.62  186.08
  -3  -4   0   18.00    1.30
  -3  -4   0   17.00    1.40
  -4  -4   0  334.87   17.10
  -4  -4   0  332.17   17.00
  -5  -4   0  403.06   20.30
  -5  -4   0  386.46   20.30
  -6  -4   0   47.10    3.20
  -6  -4   0   41.60    3.10
  -7  -4   0  186.18   10.60
  -7  -4   0  202.28   10.80
  -8  -4   0   40.70    3.40
  -8  -4   0   37.50    3.10
  -9  -4   0   71.89    5.20
 -10  -4   0  369.86   20.00
 -11   4   1   82.79    6.00
 -10   4   1   52.79    4.30
  -9   4   1  226.68   12.70
  -8   4   1  113.39    6.90
  -7   4   1  838.52   42.60
  -6   4   1   33.00    2.60
  -5   4   1 1760.52   89.19
  -4   4   1   41.00    2.70
  -3   4   1 2271.57  120.49
   3  -4  -1 2527.35  120.69
  -2   4   1   47.10    2.80
   2  -4  -1   51.49    2.80
   2  -4  -1   46.70    2.70
  -1   4   1   79.19    3.90
   1  -4  -1   64.49    3.90
   1  -4  -1   75.99    4.00
   0   4   1  185.08    9.60
   0  -4  -1  192.28    9.80
  -1  -4  -1    7.00    0.80
  -2  -4  -1  527.55   25.90
  -2  -4  -1  510.85   26.20
  -3  -4  -1  882.51   45.40
  -3  -4  -1  932.11   45.50
  -4  -4  -1  242.98   12.70
  -4  -4  -1  250.87   13.00
  -5  -4  -1 1636.24   83.69
  -5  -4  -1 1707.43   83.39
  -6  -4  -1    2.40    0.80
  -6  -4  -1    2.70    0.80
  -7  -4  -1 1147.99   56.99
  -7  -4  -1 1113.59   56.99
  -8  -4  -1   74.39    5.20
  -8  -4  -1   81.99    5.20
  -9  -4  -1  623.14   33.00
  -9  -4  -1  660.53   33.30
 -11   4   2    7.30    1.70
 -10   4   2  289.17   16.00
  -9   4   2   38.30    3.30
  -8   4   2  491.85   25.60
  -7   4   2   80.39    5.10
  -6   4   2   22.00    2.00
  -5   4   2  111.19    6.30
  -4   4   2   49.30    3.30
   4  -4  -2   59.29    3.30
   3  -4  -2   74.89    4.20
   3  -4  -2   75.99    4.10
  -2   4   2 2122.29   98.59
   2  -4  -2 1793.32  107.69
   2  -4  -2 1937.91   97.89
  -1   4   2  141.39    6.80
   1  -4  -2  134.39    6.80
   1  -4  -2  119.39    6.90
   0  -4  -2 2236.58  122.59
  -1  -4  -2    4.50    0.80
  -2  -4  -2 4701.43  235.18
  -3  -4  -2   13.00    1.10
  -3  -4  -2   12.70    1.40
  -4  -4  -2 1820.22   91.69
  -4  -4  -2 1809.82   90.69
  -5  -4  -2   31.70    2.80
  -5  -4  -2   35.80    2.40
  -6  -4  -2  333.27   17.80
  -6  -4  -2  338.87   17.50
  -7  -4  -2   29.40    2.90
  -7  -4  -2   29.80    2.60
  -8  -4  -2   27.80    3.00
  -9  -4  -2  132.09    8.10
 -11   4   3    1.30    1.10
 -10   4   3   30.50    3.10
  -9   4   3   64.69    4.70
  -8   4   3    0.50    0.70
  -7   4   3  550.34   28.40
  -6   4   3  196.78   10.70
  -5   4   3 1820.72   95.69
   5  -4  -3 1973.10   95.69
  -4   4   3  309.97   16.20
   4  -4  -3  318.17   16.10
  -3   4   3 1129.39   55.79
   3  -4  -3 1063.69   55.39
   3  -4  -3 1132.09   55.19
  -2   4   3    1.40    0.40
   2  -4  -3    2.40    0.50
   2  -4  -3    2.00    0.50
  -1   4   3 2434.96  121.69
   1  -4  -3 2345.77  121.99
   1  -4  -3 2545.05  122.09
   0  -4  -3  350.16   17.80
  -1  -4  -3  460.85   23.40
  -2  -4  -3  100.99    5.80
  -3  -4  -3  151.38    7.70
  -3  -4  -3  144.09    8.30
  -4  -4  -3  125.39    6.60
  -4  -4  -3  119.59    7.10
  -5  -4  -3  384.06   19.40
  -5  -4  -3  374.66   20.00
  -6  -4  -3   67.59    4.60
  -6  -4  -3   60.89    4.00
  -7  -4  -3  629.04   32.60
  -8  -4  -3    7.50    1.70
  -9  -4  -3  555.64   29.20
 -10  -4  -3    0.10    1.30
 -11   4   4    1.00    1.10
 -10   4   4  321.37   17.60
  -9   4   4    0.70    0.90
  -8   4   4  575.34   29.80
  -7   4   4  110.89    6.60
  -6   4   4  122.29    7.30
   6  -4  -4  135.79    7.20
  -5   4   4   61.79    4.00
   5  -4  -4   65.89    3.80
  -4   4   4  191.48   10.00
   4  -4  -4  184.88    9.80
  -3   4   4  669.53   33.40
   3  -4  -4  625.94   33.30
   3  -4  -4  697.83   33.10
  -2   4   4  633.64   33.40
   2  -4  -4  637.04   33.20
   2  -4  -4  709.13   33.10
   1  -4  -4  177.78    9.50
   1  -4  -4  184.08    9.40
   0  -4  -4 2206.38  110.59
  -1  -4  -4  212.48   11.20
  -2  -4  -4 2193.78  110.89
  -3  -4  -4    3.00    0.90
  -4  -4  -4 1874.41   95.99
  -4  -4  -4 1822.12   92.79
  -5  -4  -4   37.70    3.20
  -6  -4  -4 1102.09   55.99
  -7  -4  -4   22.10    2.90
  -8  -4  -4   43.30    4.10
  -9  -4  -4   48.40    4.40
 -10  -4  -4    8.70    2.00
 -11   4   5   61.39    4.90
 -10   4   5  126.89    8.00
  -9   4   5   32.90    3.20
  -8   4   5    2.80    1.00
  -7   4   5  121.69    7.30
   7  -4  -5  125.49    7.00
  -6   4   5  146.19    8.40
   6  -4  -5  152.98    8.20
  -5   4   5 1350.46   68.09
   5  -4  -5 1360.76   67.59
  -4   4   5   23.80    1.90
   4  -4  -5   26.10    1.90
  -3   4   5 2208.28  112.69
   3  -4  -5 2177.98  114.69
   3  -4  -5 2350.36  111.89
  -2   4   5  162.48    8.90
   2  -4  -5  175.28    9.20
   2  -4  -5  178.78    8.90
   1  -4  -5 2517.55  126.19
   0  -4  -5   82.79    4.80
  -1  -4  -5 1613.54   81.79
  -2  -4  -5  274.77   14.60
  -3  -4  -5  216.58   11.90
  -4  -4  -5  148.49    8.70
  -5  -4  -5   35.80    3.40
  -6  -4  -5  108.59    7.10
  -7  -4  -5  217.78   12.70
  -8  -4  -5    5.70    1.70
  -9  -4  -5  247.78   14.50
 -10  -4  -5    0.20    1.40
 -11   4   6   10.60    2.00
 -10   4   6  380.26   20.60
  -9   4   6   -0.90    0.80
  -8   4   6  476.75   25.00
  -7   4   6  104.89    6.50
   7  -4  -6  105.09    6.10
  -6   4   6  794.12   40.10
   6  -4  -6  782.72   39.70
  -5   4   6   83.09    5.00
   5  -4  -6   79.99    4.70
  -4   4   6  725.43   35.90
   4  -4  -6  695.53   35.70
  -3   4   6  738.03   38.10
   3  -4  -6  758.12   38.20
   3  -4  -6  782.82   37.80
  -2   4   6    0.00    0.30
   2  -4  -6    0.00    0.60
   2  -4  -6   -0.10    0.30
   1  -4  -6  170.48    9.10
   0  -4  -6  158.38    8.60
  -1  -4  -6   75.79    4.70
  -2  -4  -6  898.21   45.50
  -3  -4  -6  178.08   10.20
  -4  -4  -6 1065.79   54.19
  -5  -4  -6   62.69    4.80
  -6  -4  -6  682.03   35.60
  -7  -4  -6    1.10    1.30
  -8  -4  -6  284.27   16.40
  -9  -4  -6   69.49    6.00
 -11   4   7   78.59    6.00
 -10   4   7    8.20    1.80
  -9   4   7   44.50    3.90
  -8   4   7  423.06   21.70
   8  -4  -7  392.26   21.10
  -7   4   7   12.70    2.00
   7  -4  -7   14.20    1.70
  -6   4   7    1.50    0.80
   6  -4  -7    1.10    0.70
  -5   4   7  349.87   18.20
   5  -4  -7  346.47   17.90
  -4   4   7  408.66   21.20
   4  -4  -7  417.56   21.20
  -3   4   7 1408.46   70.09
   3  -4  -7 1383.86   70.29
   3  -4  -7 1427.16   70.19
  -2   4   7    1.20    0.50
   2  -4  -7    1.70    0.50
   2  -4  -7    1.10    0.70
  -1   4   7 1235.68   61.89
   1  -4  -7 1255.77   62.29
   0  -4  -7    7.40    1.30
  -1  -4  -7 1714.53   86.39
  -2  -4  -7   69.79    4.80
  -3  -4  -7  346.27   18.60
  -4  -4  -7   53.29    4.30
  -5  -4  -7   58.19    4.80
  -6  -4  -7   73.69    5.80
  -7  -4  -7   56.69    5.20
  -8  -4  -7   41.80    4.70
 -11   4   8   71.69    5.70
 -10   4   8  205.18   12.10
  -9   4   8    4.70    1.50
   9  -4  -8    6.40    1.30
  -8   4   8  438.66   22.90
   8  -4  -8  420.76   22.20
  -7   4   8    0.20    0.90
   7  -4  -8   -0.10    0.70
  -6   4   8 1077.19   53.59
   6  -4  -8 1043.00   53.19
  -5   4   8   -0.30    0.60
   5  -4  -8    0.80    0.70
  -4   4   8  776.82   39.40
   4  -4  -8  784.62   39.40
  -3   4   8  140.09    7.70
   3  -4  -8  144.29    8.00
   2  -4  -8  140.29    7.60
   2  -4  -8  136.49    7.80
   1  -4  -8   79.19    4.80
   0  -4  -8  119.59    7.00
  -1  -4  -8  203.58   11.40
  -2  -4  -8  408.26   21.70
  -3  -4  -8    2.20    1.10
  -4  -4  -8  507.65   27.00
  -5  -4  -8  137.19    9.00
  -6  -4  -8  463.15   25.30
  -7  -4  -8    9.90    2.30
  -8  -4  -8  344.57   19.90
 -11   4   9  136.49    9.10
 -10   4   9    0.00    1.30
  -9   4   9  289.17   15.60
   9  -4  -9  263.27   14.80
  -8   4   9   37.30    3.70
   8  -4  -9   35.60    3.00
  -7   4   9   26.30    2.90
   7  -4  -9   27.30    2.40
  -6   4   9  243.98   13.20
   6  -4  -9  238.08   12.80
  -5   4   9   77.29    4.90
   5  -4  -9   73.09    4.70
  -4   4   9    1.50    0.70
   4  -4  -9    2.60    0.90
   3  -4  -9   37.30    3.00
   2  -4  -9  227.38   12.90
   2  -4  -9  251.97   12.80
   1  -4  -9 1502.85   75.29
   0  -4  -9  149.09    8.70
  -1  -4  -9  898.31   45.90
  -2  -4  -9   21.90    2.80
  -3  -4  -9  441.66   23.70
  -4  -4  -9   38.00    4.00
  -5  -4  -9  226.28   13.60
  -6  -4  -9   65.39    5.90
  -7  -4  -9   10.70    2.50
 -11   4  10    1.60    1.70
 -10   4  10   51.09    4.80
  -9   4  10   86.49    6.30
   9  -4 -10   80.69    5.40
  -8   4  10  284.47   15.70
   8  -4 -10  277.37   15.00
  -7   4  10    2.40    1.30
   7  -4 -10    1.10    0.80
  -6   4  10  205.88   11.60
   6  -4 -10  210.48   11.30
   5  -4 -10    7.00    1.30
   4  -4 -10 1365.36   68.49
   3  -4 -10  210.78   11.60
   2  -4 -10  199.48   11.10
   1  -4 -10   27.90    2.70
   0  -4 -10  157.18    9.30
  -1  -4 -10  371.16   20.00
  -2  -4 -10    1.00    1.00
  -3  -4 -10    1.50    1.20
  -4  -4 -10  175.48   11.10
  -5  -4 -10    1.50    1.40
  -6  -4 -10  273.37   16.40
 -10   4  11    7.50    2.20
  10  -4 -11    7.30    1.60
  -9   4  11  123.69    8.10
   9  -4 -11  114.79    7.20
  -8   4  11   17.10    2.90
   8  -4 -11   18.00    2.30
  -7   4  11  288.97   16.80
   7  -4 -11  294.67   15.50
   6  -4 -11   61.79    4.20
   5  -4 -11    8.80    1.50
   4  -4 -11  132.29    7.70
   3  -4 -11   56.99    4.20
   2  -4 -11    5.70    1.40
   1  -4 -11  304.37   16.50
   0  -4 -11  172.68   10.20
  -1  -4 -11  579.24   30.50
  -2  -4 -11  175.68   10.80
  -3  -4 -11  561.64   30.10
  -4  -4 -11    1.10    1.40
  -5  -4 -11  355.16   20.40
   9  -4 -12   13.60    2.30
   8  -4 -12   40.90    3.40
   7  -4 -12   38.80    3.20
   6  -4 -12  235.68   12.80
   5  -4 -12    6.60    1.40
   4  -4 -12  543.05   28.10
   3  -4 -12   32.60    3.20
   2  -4 -12  319.07   17.20
   0  -4 -12  368.56   20.10
  -1  -4 -12   98.99    7.00
  -2  -4 -12  109.59    7.80
  -3  -4 -12   43.80    4.70
  -4  -4 -12   35.30    4.50
   9  -4 -13  124.59    7.60
   8  -4 -13   17.30    2.40
   7  -4 -13  202.88   11.30
   6  -4 -13    1.50    1.10
   5  -4 -13  114.89    7.00
   4  -4 -13  232.28   12.90
   3  -4 -13    4.70    1.50
   2  -4 -13   26.70    3.20
   0  -4 -13   21.20    3.90
  -1  -4 -13  210.18   12.80
  -2  -4 -13   58.99    5.40
  -3  -4 -13  267.47   16.00
   7  -4 -14   21.30    2.50
   6  -4 -14  131.69    7.90
   5  -4 -14   53.49    4.20
   4  -4 -14  184.78   10.70
   3  -4 -14    1.70    1.40
   2  -4 -14  290.97   16.20
  -1  -4 -14   13.20    2.60
  -2  -4 -14   98.59    7.70
   5  -4 -15  174.88   10.20
   4  -4 -15   20.80    2.90
   3  -4 -15  118.89    7.70
   2  -4 -15   27.20    3.60
   1  -4 -15    0.20    1.50
   2   5 -15    1.60    1.30
  -4  -5  15   16.60    2.40
  -5  -5  15   86.59    6.30
  -1   5 -14   49.60    4.30
   0   5 -14   46.00    3.80
   1   5 -14   16.90    2.40
   2   5 -14    7.40    1.70
  -3  -5  14  131.79    7.90
  -4  -5  14   38.10    3.30
  -5  -5  14    3.90    1.30
  -6  -5  14  177.68   10.40
  -7  -5  14    0.40    1.40
  -2   5 -13   52.79    4.10
  -1   5 -13   96.09    6.10
   0   5 -13    8.50    1.60
   1   5 -13  515.05   26.80
  -3  -5  13  213.58   11.80
  -4  -5  13    4.30    1.30
  -5  -5  13  197.28   11.20
  -6  -5  13   53.89    4.30
  -7  -5  13  107.99    7.10
  -8  -5  13   42.80    4.10
  -4   5 -12  342.97   18.60
  -3   5 -12    1.00    0.90
  -2   5 -12  106.19    6.50
  -1   5 -12   24.70    2.50
   0   5 -12  398.76   20.90
   1   5 -12   44.50    3.60
  -2  -5  12   23.70    2.50
  -3  -5  12  136.49    8.00
  -4  -5  12   50.89    3.90
  -5  -5  12   73.19    5.00
  -6  -5  12   48.70    4.00
  -7  -5  12    9.10    1.80
  -8  -5  12  332.97   18.30
  -9  -5  12    7.30    2.20
  -5   5 -11   89.19    6.00
  -4   5 -11   13.80    2.20
  -3   5 -11    2.60    1.00
  -2   5 -11   99.99    6.10
  -1   5 -11   53.69    3.80
   0   5 -11   95.79    5.80
  -2  -5  11   30.90    2.70
  -3  -5  11  804.32   40.90
  -4  -5  11    1.10    0.90
  -5  -5  11  469.45   24.40
  -6  -5  11    0.40    1.00
  -7  -5  11  250.97   14.00
  -8  -5  11   43.50    4.10
  -9  -5  11   77.89    6.00
  -6   5 -10   35.50    3.40
  -5   5 -10   12.90    2.10
  -4   5 -10  452.95   23.70
  -3   5 -10    7.20    1.40
  -2   5 -10  457.45   23.60
  -1   5 -10   26.60    2.40
   0   5 -10  515.45   26.40
  -2  -5  10  853.01   43.10
  -3  -5  10   11.00    1.80
  -4  -5  10    5.00    1.20
  -5  -5  10  115.79    7.00
  -6  -5  10    0.20    1.00
  -7  -5  10  174.98   10.20
  -8  -5  10  178.28   10.60
  -9  -5  10    6.30    1.90
 -10  -5  10  224.88   13.40
  -7   5  -9  226.28   13.00
  -6   5  -9    5.20    1.40
  -5   5  -9  202.28   11.40
  -4   5  -9   14.80    2.00
  -3   5  -9  263.07   14.10
  -2   5  -9  196.68   10.70
  -1   5  -9   47.90    3.30
   0   5  -9    1.40    0.70
  -1  -5   9   35.70    2.70
  -2  -5   9   29.40    2.50
  -3  -5   9  628.94   32.00
  -4  -5   9  210.98   11.50
  -5  -5   9 1054.49   53.19
  -6  -5   9  181.58   10.30
  -7  -5   9  344.47   18.50
  -8  -5   9    0.20    1.30
  -9  -5   9  330.47   18.30
 -10  -5   9   45.60    4.80
  -8   5  -8    5.60    1.60
  -7   5  -8   27.90    3.00
  -6   5  -8    4.20    1.20
  -5   5  -8   97.89    6.10
  -4   5  -8  239.58   13.00
  -3   5  -8   16.50    1.80
  -2   5  -8  682.43   34.50
  -1   5  -8   28.10    2.20
   0   5  -8 1695.23   84.49
  -1  -5   8    3.90    0.80
  -2  -5   8  685.83   34.70
  -3  -5   8  369.96   19.20
  -4  -5   8  749.62   38.00
  -5  -5   8  105.19    6.30
  -6  -5   8   30.10    2.80
  -7  -5   8  109.69    6.90
  -8  -5   8   71.09    5.30
  -9  -5   8  124.09    8.20
 -10  -5   8  103.09    7.40
  -8   5  -7    1.20    1.00
  -7   5  -7  403.86   21.60
  -6   5  -7    3.70    1.20
  -5   5  -7  370.86   19.50
  -4   5  -7   52.69    3.70
  -3   5  -7  966.00   48.60
  -2   5  -7   68.89    4.20
  -1   5  -7   75.59    4.40
   0   5  -7  361.46   18.50
  -1  -5   7    7.40    1.10
  -2  -5   7  244.58   12.90
  -3  -5   7   37.90    2.70
  -4  -5   7  153.38    8.50
  -5  -5   7  960.10   48.00
  -5  -5   7  942.91   48.00
  -6  -5   7   11.00    2.00
  -7  -5   7  611.44   31.60
  -9  -5   7  400.26   21.70
 -10  -5   7   86.69    6.60
 -11  -5   7  135.99    9.20
  -9   5  -6   36.60    4.20
  -9   5  -6   41.70    3.90
  -8   5  -6  113.59    7.30
  -7   5  -6   33.40    3.20
  -6   5  -6   42.20    3.40
  -5   5  -6  158.98    9.00
  -4   5  -6  109.39    6.40
  -3   5  -6   88.99    5.20
  -2   5  -6  168.58    9.00
  -1   5  -6  137.39    7.40
  -1  -5   6    3.60    0.70
  -2  -5   6 1427.76   71.49
  -3  -5   6    0.20    0.50
  -4  -5   6  474.75   25.10
  -4  -5   6  510.35   25.40
  -5  -5   6  174.28    9.30
  -5  -5   6  157.78    9.10
  -6  -5   6  930.01   47.10
  -7  -5   6  153.78    9.00
  -8  -5   6  153.08    9.20
  -9  -5   6  203.28   11.90
 -10  -5   6    0.10    1.60
 -11  -5   6   22.30    3.80
  -9   5  -5   70.59    5.70
  -9   5  -5   68.19    5.30
  -8   5  -5   41.90    3.70
  -7   5  -5  371.66   19.90
  -6   5  -5   10.60    1.80
  -5   5  -5  877.81   44.50
  -4   5  -5    3.00    0.80
  -3   5  -5  715.23   36.10
  -2   5  -5   41.20    2.70
  -1   5  -5 1415.26   70.59
  -1  -5   5  119.79    6.50
  -2  -5   5  271.77   14.40
  -2  -5   5  277.17   14.20
  -3  -5   5   69.49    4.30
  -3  -5   5   78.49    4.60
  -4  -5   5  614.24   31.10
  -4  -5   5  614.34   31.30
  -5  -5   5  256.17   14.70
  -5  -5   5  304.97   14.80
  -6  -5   5   60.19    4.20
  -6  -5   5   73.89    4.50
  -7  -5   5  918.31   46.60
  -8  -5   5  128.89    8.00
  -9  -5   5  781.62   40.40
 -10  -5   5   13.20    2.60
 -11  -5   5  240.48   14.20
 -12  -5   5    0.10    1.90
 -10   5  -4  271.67   15.50
  -9   5  -4    8.90    1.90
  -8   5  -4  404.86   21.70
  -7   5  -4   74.29    5.10
  -6   5  -4  261.77   14.20
  -5   5  -4   26.00    2.40
  -4   5  -4   12.10    1.40
  -3   5  -4  297.47   15.40
  -2   5  -4   33.20    2.20
  -1   5  -4  338.67   17.20
  -1  -5   4   29.00    2.20
  -1  -5   4   28.40    1.90
  -2  -5   4 2411.06  118.39
  -2  -5   4 2258.27  116.79
  -3  -5   4  769.72   40.50
  -3  -5   4  838.52   40.40
  -4  -5   4 1186.68   67.29
  -4  -5   4 1513.05   67.59
  -5  -5   4  105.49    6.00
  -5  -5   4  101.69    5.90
  -6  -5   4 1082.09   55.39
  -6  -5   4 1118.39   55.09
  -7  -5   4   31.30    2.90
  -8  -5   4  302.67   16.50
  -9  -5   4   54.19    4.50
 -10  -5   4    2.90    1.60
 -12  -5   4   25.80    3.90
 -10   5  -3   41.20    3.90
  -9   5  -3    0.20    0.90
  -8   5  -3   24.10    2.70
  -7   5  -3  123.19    7.50
  -6   5  -3   59.09    4.10
  -5   5  -3  877.31   44.40
  -4   5  -3   20.10    1.80
  -3   5  -3 1526.15   76.79
  -2   5  -3  111.09    6.00
  -1   5  -3  836.02   42.10
   0  -5   3   26.90    2.00
  -1  -5   3 4218.48  241.68
  -1  -5   3 4086.99  220.28
  -2  -5   3   38.30    2.70
  -2  -5   3   45.00    2.60
  -3  -5   3  105.99    6.20
  -3  -5   3  118.09    6.20
  -4  -5   3  696.93   33.80
  -4  -5   3  645.54   33.80
  -6  -5   3    9.00    1.40
  -7  -5   3  388.76   21.30
  -7  -5   3  445.46   21.90
  -8  -5   3  126.99    7.80
  -9  -5   3  790.22   40.70
 -10  -5   3   -0.40    1.30
 -11  -5   3  227.38   13.40
 -12  -5   3   -0.10    1.50
 -10   5  -2  196.08   11.60
  -9   5  -2    1.10    1.00
  -8   5  -2  581.54   30.30
  -7   5  -2   46.70    3.60
  -6   5  -2  823.12   41.90
  -5   5  -2  237.38   12.80
  -4   5  -2  245.78   13.00
  -3   5  -2   44.00    2.90
  -2   5  -2    2.10    0.50
  -1   5  -2  587.44   31.90
   1  -5   2  631.14   30.80
   0   5  -2  708.13   36.30
   0  -5   2  744.43   36.60
  -1  -5   2   44.50    2.50
  -1  -5   2   41.30    2.70
  -2  -5   2 1139.29   60.79
  -2  -5   2 1166.68   57.79
  -3  -5   2   59.69    3.60
  -3  -5   2   66.89    3.70
  -4  -5   2 2563.74  131.29
  -4  -5   2 2683.23  131.09
  -6  -5   2 1520.65   77.59
  -6  -5   2 1592.94   77.89
  -7  -5   2    8.30    1.60
  -7  -5   2   12.70    1.90
  -8  -5   2  424.46   22.40
  -9  -5   2   67.09    5.10
 -10  -5   2  281.47   15.80
 -11  -5   2  122.09    8.20
 -11   5  -1  125.49    8.30
 -10   5  -1   42.10    3.90
  -9   5  -1   25.40    2.80
  -8   5  -1  174.68   10.10
  -7   5  -1    4.50    1.10
  -6   5  -1   87.19    5.40
  -5   5  -1  819.62   41.50
  -4   5  -1   77.29    4.70
  -3   5  -1 1417.76   71.59
  -2   5  -1  168.78    8.90
  -1   5  -1 1990.30  105.99
   1  -5   1 2245.98  107.29
   0   5  -1  343.77   16.70
   0  -5   1  325.17   16.90
   0  -5   1  325.87   16.60
  -1  -5   1 3341.97  170.08
  -1  -5   1 3297.57  166.28
  -2  -5   1   85.39    4.50
  -2  -5   1   80.79    4.60
  -3  -5   1 1850.11   92.49
  -3  -5   1 1849.02   97.69
  -4  -5   1  214.68   11.00
  -4  -5   1  206.88   11.00
  -5  -5   1   13.90    1.50
  -5  -5   1   12.50    1.40
  -6  -5   1  221.18   11.80
  -6  -5   1  223.88   11.90
  -7  -5   1    0.90    0.80
  -7  -5   1    1.50    0.90
  -8  -5   1  308.67   16.00
  -8  -5   1  282.67   15.60
  -9  -5   1  252.67   14.10
 -10  -5   1   -0.40    1.20
 -11   5   0   17.70    2.80
 -10   5   0  218.28   12.60
  -9   5   0   28.80    3.00
  -8   5   0  398.16   21.20
  -7   5   0    2.10    0.80
  -6   5   0 1147.19   57.79
  -5   5   0   75.89    4.70
  -4   5   0 1126.69   56.99
  -3   5   0  427.46   21.80
  -2   5   0  264.37   14.20
   2  -5   0  294.37   14.20
   2  -5   0  272.77   14.20
  -1   5   0  163.78    8.60
   1  -5   0  162.98    8.60
   1  -5   0  174.78    8.80
   0   5   0   -0.60    0.20
   0  -5   0   -0.20    0.30
   0  -5   0    0.30    0.40
  -1  -5   0  193.28   10.30
  -1  -5   0  205.78   10.10
  -2  -5   0  309.77   15.10
  -2  -5   0  286.97   15.20
  -3  -5   0  466.95   23.40
  -3  -5   0  455.85   23.20
  -4  -5   0 1318.87   64.29
  -4  -5   0 1257.67   64.19
  -5  -5   0   89.59    5.20
  -5  -5   0   84.79    5.00
  -6  -5   0 1369.16   69.29
  -6  -5   0 1400.86   69.29
  -7  -5   0    1.50    0.90
  -7  -5   0    1.60    0.90
  -8  -5   0  537.65   26.90
  -8  -5   0  496.65   26.60
  -9  -5   0   29.10    3.20
 -11   5   1  198.88   11.90
 -10   5   1    0.10    0.90
  -9   5   1  178.18   10.40
  -8   5   1  225.48   12.60
  -7   5   1    2.20    0.80
  -6   5   1  175.18    9.70
  -5   5   1   11.20    1.40
  -4   5   1  179.18    9.60
  -3   5   1 1739.33   83.09
   3  -5  -1 1657.93   96.39
   3  -5  -1 1500.85   92.09
  -2   5   1  112.79    6.10
  -1   5   1 3190.88  161.48
   1  -5  -1 3154.48  165.48
   1  -5  -1 2803.02  151.38
   0   5   1  337.07   17.70
   0  -5  -1  351.86   17.90
   0  -5  -1  374.16   18.00
  -1  -5  -1 2355.46  118.49
  -1  -5  -1 2419.36  135.99
  -2  -5  -1  228.88   11.60
  -3  -5  -1 1726.13   90.79
  -3  -5  -1 1654.73   84.09
  -4  -5  -1   87.99    5.00
  -4  -5  -1   93.69    5.40
  -5  -5  -1  989.70   49.90
  -5  -5  -1 1002.30   50.19
  -6  -5  -1  105.69    6.20
  -6  -5  -1  109.29    6.50
  -7  -5  -1    2.30    1.00
  -7  -5  -1    2.90    1.00
  -8  -5  -1  220.08   12.20
  -9  -5  -1   22.90    2.80
 -11   5   2   83.99    6.10
 -10   5   2  197.78   11.60
  -9   5   2   47.20    3.90
  -8   5   2  301.17   16.30
  -7   5   2    7.60    1.40
  -6   5   2 1256.47   63.09
  -5   5   2   12.00    1.40
  -4   5   2 2284.77  116.39
   4  -5  -2 2320.47  122.59
  -3   5   2   55.19    3.30
   3  -5  -2   53.19    3.10
   3  -5  -2   52.79    3.10
  -2   5   2 1099.39   61.29
   2  -5  -2  928.41   51.89
   2  -5  -2 1045.50   51.19
  -1   5   2   44.30    2.50
   1  -5  -2   44.30    2.60
   1  -5  -2   43.70    2.60
   0  -5  -2  764.92   38.60
  -1  -5  -2  728.33   36.50
  -2  -5  -2    3.00    0.90
  -3  -5  -2   56.99    3.60
  -4  -5  -2  305.27   15.70
  -4  -5  -2  290.07   15.20
  -5  -5  -2  267.07   14.00
  -5  -5  -2  273.37   14.50
  -6  -5  -2  953.50   49.20
  -6  -5  -2 1005.30   49.70
  -7  -5  -2   56.59    4.30
  -8  -5  -2  691.83   35.70
  -9  -5  -2   -0.50    0.90
 -11   5   3  162.98   10.00
 -10   5   3    0.60    1.00
  -9   5   3  573.14   29.90
  -8   5   3   83.59    5.50
  -7   5   3  334.57   17.80
  -6   5   3   12.30    1.60
  -5   5   3    3.90    0.80
   5  -5  -3    5.10    0.90
  -4   5   3  568.64   28.00
   4  -5  -3  534.85   27.80
  -3   5   3  111.59    5.80
   3  -5  -3  105.99    5.50
   3  -5  -3   95.09    5.60
  -2   5   3   40.60    2.50
   2  -5  -3   37.90    2.50
   2  -5  -3   46.90    2.50
  -1   5   3 4143.79  208.58
   1  -5  -3 4030.00  217.88
   1  -5  -3 3857.61  199.98
   0  -5  -3   27.20    1.80
  -1  -5  -3  989.60   50.09
  -2  -5  -3  152.58    8.40
  -3  -5  -3 1989.10  100.29
  -4  -5  -3   24.70    1.80
  -4  -5  -3   25.80    2.40
  -5  -5  -3 1079.99   54.59
  -6  -5  -3   72.69    5.10
  -7  -5  -3  157.38    9.40
  -8  -5  -3   28.00    3.20
  -9  -5  -3    0.30    1.10
 -10  -5  -3   50.69    4.50
 -11   5   4   26.00    3.20
 -10   5   4    2.40    1.20
  -9   5   4   55.59    4.30
  -8   5   4  204.08   11.50
  -7   5   4   25.40    2.40
  -6   5   4  865.01   43.80
  -5   5   4   86.69    5.20
   5  -5  -4   86.29    5.00
  -4   5   4 1318.47   76.49
   4  -5  -4 1306.87   64.09
   4  -5  -4 1248.28   64.19
  -3   5   4  757.52   38.20
   3  -5  -4  712.53   38.10
   3  -5  -4  811.12   37.90
  -2   5   4 2037.60  103.39
   2  -5  -4 2143.59  103.09
   2  -5  -4 2007.30  103.19
   1  -5  -4   28.10    2.10
   1  -5  -4   29.10    1.90
   0  -5  -4 1542.25   77.89
  -1  -5  -4  417.36   21.40
  -2  -5  -4   48.60    3.30
  -3  -5  -4  410.76   21.40
  -4  -5  -4   15.50    2.00
  -5  -5  -4   33.00    3.10
  -6  -5  -4  317.47   17.30
  -7  -5  -4   95.79    6.60
  -8  -5  -4  493.35   26.30
  -9  -5  -4    7.70    1.90
 -10  -5  -4  327.07   18.30
 -11   5   5  170.68   10.40
 -10   5   5    8.80    1.80
  -9   5   5  553.24   29.00
  -8   5   5   88.69    5.80
  -7   5   5  711.33   36.50
   7  -5  -5  715.73   36.20
  -6   5   5   57.89    4.00
   6  -5  -5   59.59    3.80
  -5   5   5  264.57   14.00
   5  -5  -5  264.27   13.80
  -4   5   5  535.65   26.40
   4  -5  -5  500.05   26.20
  -3   5   5   61.09    3.70
   3  -5  -5   61.19    3.80
   3  -5  -5   63.89    3.50
  -2   5   5  233.78   13.40
   2  -5  -5  271.27   13.40
   2  -5  -5  283.87   13.70
   1  -5  -5  120.19    6.50
   0  -5  -5  167.08    9.00
  -1  -5  -5 1591.04   80.49
  -2  -5  -5   50.49    3.60
  -3  -5  -5  966.60   49.00
  -4  -5  -5    3.80    1.10
  -5  -5  -5 1103.29   56.09
  -6  -5  -5    9.30    1.80
  -7  -5  -5  468.35   25.10
  -8  -5  -5   53.39    4.80
  -9  -5  -5   88.29    6.70
 -11   5   6   14.30    2.70
 -10   5   6    1.10    1.20
  -9   5   6  143.89    8.80
  -8   5   6  111.49    7.00
   8  -5  -6  111.69    6.60
  -7   5   6  115.79    7.10
   7  -5  -6  117.69    6.80
  -6   5   6  786.32   39.40
   6  -5  -6  760.62   39.00
  -5   5   6  134.19    7.60
   5  -5  -6  131.89    7.30
  -4   5   6  410.16   21.20
   4  -5  -6  415.56   21.10
  -3   5   6    1.30    0.50
   3  -5  -6    0.00    0.30
   3  -5  -6    0.40    0.60
  -2   5   6 1265.57   65.99
   2  -5  -6 1371.66   66.69
   2  -5  -6 1337.17   66.19
   1  -5  -6    1.90    0.60
   0  -5  -6 2017.00  101.79
  -1  -5  -6  160.58    8.90
  -2  -5  -6  199.78   11.10
  -3  -5  -6  112.99    6.90
  -4  -5  -6  143.99    8.70
  -5  -5  -6  201.08   11.70
  -6  -5  -6   46.70    4.30
  -7  -5  -6   45.50    4.40
  -8  -5  -6  145.59    9.60
  -9  -5  -6   48.50    5.00
 -11   5   7   96.79    6.90
 -10   5   7   60.89    5.00
  -9   5   7  299.67   16.60
  -8   5   7   12.90    2.20
   8  -5  -7   13.50    1.90
  -7   5   7  513.95   26.10
   7  -5  -7  486.05   25.60
  -6   5   7   10.20    1.70
   6  -5  -7   11.40    1.50
  -5   5   7  869.81   43.70
   5  -5  -7  859.91   43.50
  -4   5   7  139.99    7.80
   4  -5  -7  140.39    7.80
  -3   5   7   34.40    2.40
   3  -5  -7   40.90    2.80
   3  -5  -7   35.00    2.30
   2  -5  -7  230.98   12.30
   2  -5  -7  231.08   12.00
   1  -5  -7    7.00    1.20
   0  -5  -7  347.37   18.10
  -1  -5  -7   77.99    5.00
  -2  -5  -7   85.99    5.60
  -3  -5  -7 1258.67   63.69
  -4  -5  -7   65.29    5.00
  -5  -5  -7  476.25   25.50
  -6  -5  -7    4.50    1.60
  -7  -5  -7  497.85   27.00
  -8  -5  -7    1.30    1.60
 -11   5   8    3.30    1.60
 -10   5   8   77.69    5.90
  -9   5   8   95.19    6.40
   9  -5  -8   86.29    5.70
  -8   5   8   58.39    4.60
   8  -5  -8   58.19    4.10
  -7   5   8  101.69    6.30
   7  -5  -8   94.19    5.80
  -5   5   8   97.19    6.00
   5  -5  -8   99.79    5.80
  -4   5   8  705.53   37.00
   4  -5  -8  759.12   37.10
   3  -5  -8  346.47   18.10
   2  -5  -8  638.64   33.10
   2  -5  -8  661.13   32.80
   1  -5  -8    2.30    0.70
   0  -5  -8 1646.04   82.69
  -1  -5  -8   31.20    2.90
  -2  -5  -8  789.62   40.50
  -3  -5  -8   20.30    2.70
  -4  -5  -8  322.57   17.90
  -5  -5  -8  127.19    8.50
  -6  -5  -8    4.60    1.70
  -7  -5  -8   41.00    4.70
 -11   5   9   19.00    3.30
 -10   5   9   35.00    3.90
  -9   5   9  271.37   15.00
   9  -5  -9  254.17   14.20
  -8   5   9    0.50    1.10
   8  -5  -9    1.10    0.90
  -7   5   9  313.57   16.70
   7  -5  -9  299.27   16.10
  -6   5   9  174.88    9.90
   6  -5  -9  171.78    9.50
  -5   5   9  969.20   51.49
   5  -5  -9 1022.00   50.19
   4  -5  -9  203.08   11.10
   3  -5  -9  593.24   30.40
   2  -5  -9   27.40    2.30
   2  -5  -9   26.40    2.70
   1  -5  -9   38.10    3.00
   0  -5  -9    1.80    0.90
  -1  -5  -9   48.40    3.90
  -2  -5  -9  232.38   13.20
  -3  -5  -9  329.57   18.20
  -4  -5  -9   16.70    2.90
  -5  -5  -9  268.17   15.60
  -6  -5  -9    5.50    1.90
  -7  -5  -9  294.27   17.60
 -10   5  10  186.08   11.20
  10  -5 -10  170.08   10.20
  -9   5  10    3.50    1.70
   9  -5 -10    5.00    1.40
  -8   5  10  155.98    9.60
   8  -5 -10  156.48    9.00
  -7   5  10  167.38    9.80
   7  -5 -10  159.88    9.20
   6  -5 -10    3.30    1.10
   5  -5 -10  116.09    6.80
   4  -5 -10    7.30    1.40
   3  -5 -10    8.60    1.60
   2  -5 -10  820.52   41.80
   1  -5 -10  250.37   13.60
   0  -5 -10  486.15   25.50
  -1  -5 -10   27.60    3.10
  -2  -5 -10  543.85   28.70
  -3  -5 -10    5.90    1.70
  -4  -5 -10  581.34   31.00
  -5  -5 -10   21.60    3.70
  -6  -5 -10   48.60    5.30
 -10   5  11   52.69    5.00
  10  -5 -11   47.50    4.00
  -9   5  11   60.69    6.00
   9  -5 -11   67.29    4.70
   8  -5 -11   40.20    3.40
   7  -5 -11  240.68   13.10
   6  -5 -11    0.70    0.90
   5  -5 -11  489.15   25.30
   4  -5 -11    0.10    1.00
   3  -5 -11  777.62   39.70
   2  -5 -11   31.50    3.20
   1  -5 -11  303.77   16.70
   0  -5 -11   93.19    6.30
  -1  -5 -11   56.79    4.70
  -2  -5 -11  111.19    7.60
  -3  -5 -11    2.30    1.50
  -4  -5 -11   18.70    3.50
  -5  -5 -11  117.39    8.70
   9  -5 -12    7.00    1.60
   8  -5 -12  321.67   17.20
   7  -5 -12   12.70    2.10
   6  -5 -12   55.39    4.10
   5  -5 -12   79.09    5.20
   4  -5 -12   51.49    4.00
   3  -5 -12  138.09    8.30
   2  -5 -12   25.70    3.00
   0  -5 -12  395.36   21.40
  -1  -5 -12   27.10    3.40
  -2  -5 -12  124.09    8.40
  -3  -5 -12   -0.30    1.20
  -4  -5 -12  431.96   24.20
   8  -5 -13   47.70    3.90
   7  -5 -13  113.39    7.00
   6  -5 -13   60.49    4.40
   5  -5 -13  207.48   11.60
   4  -5 -13    6.20    1.60
   3  -5 -13  223.28   12.60
   2  -5 -13    0.00    1.30
  -1  -5 -13  106.59    7.60
  -2  -5 -13   62.39    5.70
  -3  -5 -13    4.30    1.90
   7  -5 -14    0.30    1.10
   6  -5 -14  195.78   11.10
   5  -5 -14    5.80    1.60
   4  -5 -14   44.90    3.90
   3  -5 -14  132.49    8.30
   2  -5 -14    3.20    1.60
   1  -5 -14   13.60    2.50
  -1  -5 -14   61.69    7.80
   4  -5 -15   18.70    2.80
   3  -5 -15  107.19    7.30
   2  -5 -15    2.30    2.10
  -1   6 -14   39.00    3.60
   0   6 -14   35.40    3.40
   1   6 -14    6.20    1.50
   2   6 -14   74.69    5.40
  -3  -6  14   36.20    3.30
  -4  -6  14   95.89    6.20
  -5  -6  14   80.69    5.60
  -6  -6  14   -0.10    1.10
  -2   6 -13  233.88   13.10
  -1   6 -13   41.90    3.60
   0   6 -13   58.99    4.40
   1   6 -13   11.90    2.20
  -3  -6  13    1.80    1.00
  -4  -6  13  278.37   15.10
  -5  -6  13   43.20    3.70
  -6  -6  13   12.50    2.30
  -7  -6  13   26.10    3.20
  -4   6 -12    2.00    1.20
  -3   6 -12  331.77   17.90
  -2   6 -12    2.80    1.10
  -1   6 -12  135.59    8.00
   0   6 -12  106.09    6.50
   1   6 -12   76.59    5.20
  -3  -6  12    8.60    1.50
  -4  -6  12  227.28   12.50
  -5  -6  12   37.60    3.30
  -6  -6  12   12.90    2.30
  -7  -6  12  219.78   12.50
  -8  -6  12   21.20    3.10
  -5   6 -11   32.00    3.30
  -4   6 -11    3.60    1.30
  -3   6 -11   65.59    4.70
  -2   6 -11    5.20    1.30
  -1   6 -11  316.47   16.80
   0   6 -11  422.16   22.00
   1   6 -11   48.40    3.70
  -2  -6  11  431.66   22.50
  -3  -6  11   12.40    1.90
  -4  -6  11  317.07   16.90
  -5  -6  11    0.10    0.90
  -6  -6  11  536.55   27.90
  -7  -6  11    2.90    1.30
  -8  -6  11   20.40    3.10
  -9  -6  11   76.89    6.00
  -6   6 -10   61.39    4.80
  -5   6 -10  119.99    7.50
  -4   6 -10   20.70    2.50
  -3   6 -10  405.46   21.30
  -2   6 -10   88.89    5.60
  -1   6 -10  809.32   41.00
   0   6 -10  128.49    7.40
  -2  -6  10   71.59    4.60
  -3  -6  10  220.78   12.00
  -4  -6  10    1.40    0.90
  -5  -6  10   11.00    2.00
  -6  -6  10  308.47   16.60
  -7  -6  10   83.29    5.70
  -8  -6  10   12.20    2.20
  -9  -6  10  143.09    9.20
 -10  -6  10    0.40    1.80
  -7   6  -9    0.80    1.10
  -6   6  -9  264.97   14.80
  -5   6  -9   19.20    2.40
  -4   6  -9  160.08    9.20
  -3   6  -9   67.99    4.50
  -2   6  -9    0.00    0.70
  -1   6  -9  352.86   18.30
   0   6  -9  101.59    6.00
  -2  -6   9 1845.12   92.19
  -3  -6   9  228.18   12.30
  -4  -6   9   25.20    2.40
  -5  -6   9    2.60    1.00
  -6  -6   9 1006.60   50.99
  -7  -6   9   44.40    3.80
  -8  -6   9  302.87   16.70
  -9  -6   9    7.60    2.10
 -10  -6   9   28.10    4.00
  -7   6  -8    1.30    1.10
  -6   6  -8  153.48    9.20
  -5   6  -8   82.79    5.50
  -4   6  -8   71.69    4.80
  -3   6  -8  343.07   18.00
  -2   6  -8    1.40    0.80
  -1   6  -8 1020.20   51.19
   0   6  -8   86.69    5.10
  -1  -6   8  953.00   47.90
  -2  -6   8  251.97   13.30
  -3  -6   8  475.35   24.40
  -4  -6   8  332.57   17.40
  -5  -6   8  158.98    9.00
  -6  -6   8   31.90    3.00
  -7  -6   8   14.10    2.40
  -8  -6   8  239.18   13.50
  -9  -6   8   24.00    3.50
 -10  -6   8   27.50    4.00
 -11  -6   8  230.18   14.80
  -8   6  -7  131.99    8.40
  -7   6  -7   15.30    2.40
  -6   6  -7  439.46   23.20
  -5   6  -7   11.30    1.80
  -4   6  -7  584.34   30.00
  -3   6  -7   52.49    3.60
  -2   6  -7  132.79    7.40
  -1   6  -7  303.97   15.70
   0   6  -7  264.07   13.80
  -1  -6   7  483.25   24.60
  -2  -6   7  138.79    7.70
  -3  -6   7  313.37   16.30
  -4  -6   7  615.24   31.30
  -5  -6   7    3.10    1.00
  -5  -6   7    3.00    1.00
  -6  -6   7  216.08   11.90
  -7  -6   7   62.39    4.60
  -8  -6   7  794.22   40.80
  -9  -6   7   13.10    2.40
 -10  -6   7   76.99    6.10
 -11  -6   7   47.80    5.10
  -9   6  -6  135.49    8.80
  -8   6  -6   19.80    2.70
  -7   6  -6   36.30    3.40
  -6   6  -6  129.89    7.90
  -5   6  -6   12.00    1.80
  -4   6  -6  269.57   14.40
  -3   6  -6  450.35   23.10
  -2   6  -6  162.88    8.80
  -1   6  -6  296.37   15.30
   0   6  -6   98.29    5.50
  -1  -6   6 1563.04   78.09
  -2  -6   6   10.30    1.30
  -3  -6   6 1173.58   59.99
  -3  -6   6 1227.08   60.49
  -4  -6   6  230.18   12.20
  -4  -6   6  211.68   11.70
  -5  -6   6  146.69    8.30
  -5  -6   6  149.69    8.60
  -6  -6   6  121.09    7.20
  -7  -6   6   74.99    5.10
  -8  -6   6  208.28   11.90
  -9  -6   6   13.40    2.30
 -10  -6   6   85.09    6.50
 -11  -6   6  123.29    8.60
  -9   6  -5   65.29    5.20
  -8   6  -5  107.59    7.10
  -7   6  -5   65.09    4.80
  -6   6  -5  495.25   25.90
  -5   6  -5   25.40    2.40
  -4   6  -5  716.03   36.40
  -3   6  -5   22.00    1.90
  -2   6  -5 1120.69   55.99
  -1   6  -5  352.56   18.00
   0   6  -5  217.48   11.30
  -1  -6   5  344.87   17.60
  -2  -6   5   31.10    2.60
  -2  -6   5   30.60    2.20
  -3  -6   5  801.42   40.60
  -3  -6   5  813.52   41.10
  -4  -6   5   48.10    3.10
  -4  -6   5   43.00    3.30
  -5  -6   5  197.78   10.90
  -6  -6   5 1249.47   66.59
  -6  -6   5 1407.96   66.79
  -7  -6   5   58.59    4.30
  -8  -6   5  214.68   12.20
  -9  -6   5    6.60    1.80
 -10  -6   5  562.74   29.80
 -11  -6   5    4.80    2.00
  -9   6  -4  195.88   11.60
  -8   6  -4   22.20    2.70
  -7   6  -4  323.57   17.50
  -6   6  -4   66.09    4.60
  -5   6  -4  120.19    7.10
  -4   6  -4  238.38   12.80
  -3   6  -4   22.90    1.90
  -2   6  -4 1007.70   52.69
  -1   6  -4  927.41   46.50
   0   6  -4   21.80    1.60
  -1  -6   4  467.45   23.40
  -1  -6   4  437.16   22.80
  -2  -6   4  291.07   14.80
  -2  -6   4  284.17   15.20
  -3  -6   4 3236.48  181.18
  -3  -6   4 3988.70  180.88
  -4  -6   4   21.60    2.00
  -4  -6   4   25.50    2.00
  -5  -6   4  536.25   26.60
  -5  -6   4  506.45   26.60
  -6  -6   4  316.57   16.20
  -6  -6   4  301.77   16.30
  -7  -6   4  511.05   26.10
  -7  -6   4  492.65   25.80
  -8  -6   4    9.80    1.80
  -9  -6   4    9.50    2.10
 -10  -6   4   81.89    6.20
 -11  -6   4    4.20    2.00
 -10   6  -3    2.80    1.40
  -9   6  -3   79.49    5.80
  -8   6  -3   25.50    2.90
  -7   6  -3   47.00    3.80
  -6   6  -3  385.46   20.40
  -5   6  -3  238.48   12.90
  -4   6  -3  797.22   40.30
  -3   6  -3    0.10    0.40
  -2   6  -3 1796.42   90.19
  -1   6  -3  129.89    6.90
   0   6  -3 1950.20   97.29
   0  -6   3 1930.91   98.09
  -1  -6   3   13.10    1.40
  -1  -6   3    9.50    1.00
  -2  -6   3    9.80    1.00
  -2  -6   3    7.20    1.10
  -3  -6   3 1088.59   53.49
  -3  -6   3 1052.19   53.59
  -4  -6   3  264.57   13.30
  -4  -6   3  241.18   13.10
  -5  -6   3  192.28   10.10
  -5  -6   3  183.58   10.10
  -6  -6   3  618.84   31.60
  -6  -6   3  619.34   31.40
  -7  -6   3   51.79    3.70
  -7  -6   3   56.89    4.00
  -8  -6   3  420.76   22.20
  -9  -6   3    4.50    1.60
 -10  -6   3  329.07   18.20
 -11  -6   3   -0.80    1.40
 -10   6  -2   14.60    2.50
  -9   6  -2  288.77   16.10
  -8   6  -2    7.40    1.60
  -7   6  -2  582.54   30.30
  -6   6  -2   75.69    5.00
  -5   6  -2  510.55   26.40
  -4   6  -2  265.07   14.10
  -3   6  -2  230.78   12.20
  -2   6  -2  358.26   18.30
  -1   6  -2   89.69    5.00
   1  -6   2   96.79    5.40
   0   6  -2 1515.15   75.49
   0  -6   2 1489.35   95.19
  -1  -6   2 1375.06   65.09
  -1  -6   2 1218.58   65.29
  -2  -6   2    1.40    0.40
  -2  -6   2    2.80    0.60
  -3  -6   2 1501.55   78.89
  -3  -6   2 1467.45   74.29
  -4  -6   2   46.70    3.00
  -4  -6   2   46.50    3.00
  -5  -6   2 1819.32   90.29
  -5  -6   2 1808.32   90.29
  -6  -6   2   95.19    5.60
  -6  -6   2   91.69    5.50
  -7  -6   2  964.10   49.50
  -7  -6   2 1004.20   49.80
  -8  -6   2   67.99    4.70
  -8  -6   2   76.19    5.10
  -9  -6   2  146.79    9.00
 -10  -6   2  114.89    7.60
 -10   6  -1   95.69    6.70
  -9   6  -1  117.49    7.60
  -8   6  -1    8.70    1.80
  -7   6  -1  232.58   13.00
  -6   6  -1  104.69    6.40
  -5   6  -1  183.78   10.20
  -4   6  -1  671.23   34.10
  -3   6  -1  420.46   21.50
  -2   6  -1 1594.94   96.89
   2  -6   1 1751.42   85.19
  -1   6  -1    5.40    0.70
   1  -6   1    8.10    1.00
   0   6  -1 2481.85  119.09
   0  -6   1 2307.07  114.89
   0  -6   1 2057.79  113.19
  -1  -6   1  758.02   38.60
  -1  -6   1  749.23   38.30
  -1  -6   1  807.62   41.10
  -2  -6   1 1815.72   92.79
  -2  -6   1 1867.51   91.89
  -3  -6   1  186.88   10.10
  -3  -6   1  195.58    9.90
  -4  -6   1  367.86   18.60
  -4  -6   1  361.76   18.70
  -5  -6   1  521.25   26.60
  -5  -6   1  522.55   26.50
  -6  -6   1   11.30    1.70
  -6  -6   1   10.60    1.60
  -7  -6   1  322.27   16.70
  -7  -6   1  306.07   16.50
  -8  -6   1  204.08   10.90
  -8  -6   1  179.28   10.50
  -9  -6   1   81.39    5.70
 -11   6   0   51.09    4.90
 -10   6   0   40.40    3.90
  -9   6   0  147.59    9.10
  -8   6   0   49.40    4.00
  -7   6   0  996.10   50.69
  -6   6   0    3.30    0.90
  -5   6   0  467.55   24.20
  -4   6   0  110.99    6.40
  -3   6   0  891.41   44.80
  -2   6   0  630.34   32.50
   2  -6   0  642.44   32.40
   2  -6   0  665.73   32.60
  -1   6   0  530.65   26.40
   1  -6   0  548.35   26.60
   1  -6   0  500.55   26.30
   0   6   0  855.71   43.90
   0  -6   0  935.81   53.49
   0  -6   0  849.72   43.60
  -1  -6   0  632.34   32.40
  -1  -6   0  668.23   32.70
  -2  -6   0  786.52   37.90
  -2  -6   0  735.73   38.20
  -3  -6   0 1064.49   53.49
  -3  -6   0 1078.09   53.29
  -4  -6   0  125.69    6.90
  -4  -6   0  130.39    7.10
  -5  -6   0  555.64   28.30
  -5  -6   0  561.84   28.50
  -7  -6   0 1229.88   62.29
  -7  -6   0 1247.58   62.29
  -8  -6   0   60.29    5.20
  -8  -6   0   53.09    4.10
  -9  -6   0  179.98   10.30
 -11   6   1    0.70    1.10
 -10   6   1   86.39    6.20
  -9   6   1   61.09    4.70
  -8   6   1  153.88    9.20
  -6   6   1    9.60    1.50
  -5   6   1  452.75   23.40
  -4   6   1  314.17   16.40
   4  -6  -1  314.27   16.30
  -3   6   1  177.78    9.00
   3  -6  -1  161.08    8.80
   3  -6  -1  160.08    8.80
  -2   6   1 1618.74   76.89
   2  -6  -1 1570.94   76.39
   2  -6  -1 1364.46   75.79
  -1   6   1  719.43   37.20
   1  -6  -1  715.13   37.10
   1  -6  -1  799.52   37.70
   0   6   1 2540.85  129.59
   0  -6  -1 2581.84  129.79
   0  -6  -1 2680.73  130.49
  -1  -6  -1    9.70    1.10
  -2  -6  -1 2214.08  104.69
  -2  -6  -1 1993.10  105.59
  -3  -6  -1  561.04   28.30
  -3  -6  -1  554.94   27.90
  -4  -6  -1  857.91   42.20
  -4  -6  -1  813.42   41.70
  -5  -6  -1  223.08   11.70
  -5  -6  -1  206.08   11.20
  -6  -6  -1  123.79    7.20
  -6  -6  -1  134.99    7.60
  -7  -6  -1  288.07   15.50
  -8  -6  -1    4.80    1.40
  -9  -6  -1  141.89    8.50
 -11   6   2   15.40    2.70
 -10   6   2   86.79    6.20
  -9   6   2  106.19    7.00
  -8   6   2   58.99    4.40
  -7   6   2  787.42   40.30
  -6   6   2   80.19    5.10
  -5   6   2 1505.25   75.99
   5  -6  -2 1504.75   75.19
  -4   6   2   40.50    2.80
   4  -6  -2   37.20    2.60
  -3   6   2 1272.17   61.09
   3  -6  -2 1211.48   59.99
   3  -6  -2 1110.49   59.79
  -2   6   2    2.60    0.50
   2  -6  -2    1.70    0.50
   2  -6  -2    1.30    0.40
  -1   6   2 1432.26   74.39
   1  -6  -2 1438.76   70.69
   1  -6  -2 1340.77   73.29
   0  -6  -2 1471.65   75.29
   0  -6  -2 1562.44   90.39
  -2  -6  -2  491.75   25.00
  -3  -6  -2  332.67   17.30
  -4  -6  -2  359.96   18.10
  -4  -6  -2  330.07   17.50
  -5  -6  -2  677.83   34.60
  -6  -6  -2  100.29    6.30
  -7  -6  -2  749.03   38.40
  -8  -6  -2    6.70    1.60
  -9  -6  -2  357.06   19.30
 -11   6   3    0.60    1.10
 -10   6   3  195.78   11.60
  -9   6   3    3.20    1.20
  -8   6   3  309.07   16.80
  -7   6   3   42.30    3.30
  -6   6   3  509.15   26.00
   6  -6  -3  497.45   25.80
  -5   6   3  154.08    8.40
   5  -6  -3  145.19    8.20
  -4   6   3  207.68   10.70
   4  -6  -3  188.48   10.50
   4  -6  -3  202.08   10.40
  -3   6   3  947.71   45.50
   3  -6  -3  900.01   45.20
   3  -6  -3  871.41   45.30
  -2   6   3    9.20    0.90
   2  -6  -3    9.00    1.00
  -1   6   3   10.50    0.90
   1  -6  -3   11.60    1.10
   1  -6  -3   13.00    1.20
   0  -6  -3 2031.50  102.09
  -1  -6  -3  155.18    8.30
  -2  -6  -3 2577.04  129.49
  -3  -6  -3    0.50    0.50
  -4  -6  -3 1157.88   58.29
  -5  -6  -3  303.87   16.30
  -6  -6  -3  495.75   26.00
  -7  -6  -3   57.99    4.60
  -8  -6  -3   32.70    3.60
  -9  -6  -3   97.59    6.70
 -10  -6  -3    4.60    1.70
 -11   6   4    3.90    1.50
 -10   6   4   51.29    4.40
  -9   6   4    6.60    1.50
  -8   6   4    8.70    1.60
  -7   6   4  385.26   20.40
  -6   6   4  250.27   13.10
   6  -6  -4  231.18   12.80
  -5   6   4  424.76   21.60
   5  -6  -4  411.16   21.40
  -4   6   4   19.90    1.70
   4  -6  -4   18.00    1.60
   4  -6  -4   20.80    1.50
  -3   6   4 3621.84  184.38
   3  -6  -4 3911.21  193.28
   3  -6  -4 3526.95  183.78
  -2   6   4  270.77   14.10
   2  -6  -4  279.17   14.10
   2  -6  -4  277.07   14.30
   1  -6  -4  430.06   22.40
   1  -6  -4  450.05   22.20
   0  -6  -4   24.00    1.80
  -1  -6  -4 1107.29   55.49
  -3  -6  -4   35.40    2.90
  -4  -6  -4  332.97   17.70
  -5  -6  -4  170.18    9.90
  -6  -6  -4  116.49    7.40
  -7  -6  -4  428.66   23.00
  -8  -6  -4   29.50    3.50
  -9  -6  -4  249.58   14.40
 -10  -6  -4    3.30    1.70
 -11   6   5    2.80    1.40
 -10   6   5  385.86   21.00
  -9   6   5    5.70    1.50
  -8   6   5  158.28    9.30
  -7   6   5   44.90    3.40
   7  -6  -5   41.70    3.20
  -6   6   5 1108.59   56.09
   6  -6  -5 1115.19   55.79
  -5   6   5  226.18   12.00
   5  -6  -5  220.38   11.80
  -4   6   5   42.40    2.90
   4  -6  -5   40.80    2.80
  -3   6   5  723.83   37.50
   3  -6  -5  739.33   37.60
   3  -6  -5  778.92   37.30
  -2   6   5   25.60    1.80
   2  -6  -5   28.50    2.10
   1  -6  -5  343.67   18.20
   1  -6  -5  361.86   18.00
   0  -6  -5  234.28   12.30
  -1  -6  -5  420.86   21.70
  -2  -6  -5 1412.56   70.79
  -3  -6  -5   35.30    3.00
  -4  -6  -5 1005.10   51.09
  -5  -6  -5   33.60    3.30
  -6  -6  -5  670.73   34.90
  -7  -6  -5   81.49    6.10
  -8  -6  -5  147.99    9.50
  -9  -6  -5   83.59    6.50
 -11   6   6   83.49    6.30
 -10   6   6   59.89    4.90
  -9   6   6   12.60    2.30
  -8   6   6  154.48    9.10
   8  -6  -6  151.18    8.70
  -7   6   6   58.19    4.20
   7  -6  -6   59.29    4.00
  -6   6   6  105.59    6.40
   6  -6  -6  102.89    6.10
  -5   6   6  128.19    7.40
   5  -6  -6  129.69    7.20
  -4   6   6  192.78   10.40
   4  -6  -6  193.88   10.30
  -3   6   6 1074.89   54.99
   3  -6  -6 1142.69   55.19
   3  -6  -6 1087.19   54.79
   2  -6  -6   10.80    1.50
   2  -6  -6   10.80    1.10
   1  -6  -6 1495.55   77.29
   1  -6  -6 1600.54   77.39
   0  -6  -6   99.69    5.80
  -1  -6  -6  328.17   17.20
  -2  -6  -6  195.48   10.90
  -3  -6  -6  613.04   31.70
  -4  -6  -6  369.46   19.80
  -5  -6  -6   17.90    2.70
  -6  -6  -6  175.18   10.60
  -7  -6  -6   43.90    4.40
  -8  -6  -6   27.70    3.90
  -9  -6  -6  175.38   11.30
 -11   6   7   31.50    3.80
 -10   6   7   58.09    4.90
  -9   6   7    8.60    1.80
  -8   6   7  608.84   31.80
   8  -6  -7  612.44   31.30
  -7   6   7   53.69    4.00
   7  -6  -7   48.50    3.60
  -6   6   7  181.78   10.20
   6  -6  -7  180.98    9.90
  -5   6   7    3.30    1.00
   5  -6  -7    4.50    1.00
  -4   6   7  567.04   29.90
   4  -6  -7  609.74   29.90
   3  -6  -7  314.37   16.40
   2  -6  -7  135.49    7.20
   2  -6  -7  129.29    7.50
   1  -6  -7  514.75   26.20
   0  -6  -7  268.57   14.20
  -1  -6  -7  346.47   18.30
  -2  -6  -7  150.18    8.80
  -3  -6  -7   70.19    5.00
  -4  -6  -7  809.82   41.70
  -5  -6  -7   16.50    2.80
  -6  -6  -7  605.84   32.10
  -7  -6  -7   12.60    2.40
  -8  -6  -7  180.78   11.50
 -11   6   8  159.88   10.30
 -10   6   8   19.30    3.10
  -9   6   8   21.40    3.00
   9  -6  -8   18.20    2.40
  -8   6   8  194.08   11.30
   8  -6  -8  191.08   10.70
  -6   6   8   32.20    2.90
   6  -6  -8   32.70    2.70
  -5   6   8  145.49    8.90
   5  -6  -8  155.38    8.40
   4  -6  -8  346.57   18.10
   3  -6  -8  463.15   23.90
   2  -6  -8  241.28   13.20
   2  -6  -8  247.68   12.80
   1  -6  -8  993.50   49.99
   0  -6  -8   78.89    5.00
  -1  -6  -8 1095.59   55.39
  -2  -6  -8    0.20    0.90
  -3  -6  -8  450.15   23.90
  -4  -6  -8   96.89    6.70
  -5  -6  -8  118.89    8.00
  -6  -6  -8  216.78   13.10
  -7  -6  -8    0.90    1.50
 -10   6   9   19.90    3.30
  -9   6   9    6.00    1.80
   9  -6  -9    6.20    1.40
  -8   6   9  243.28   13.80
   8  -6  -9  241.78   13.20
  -7   6   9   49.50    4.20
   7  -6  -9   56.09    3.90
   6  -6  -9  974.40   49.20
   5  -6  -9    5.50    1.20
   4  -6  -9   27.90    2.60
   3  -6  -9  218.48   11.90
   2  -6  -9 1777.72   88.89
   1  -6  -9    3.40    0.90
   0  -6  -9   95.59    6.00
  -1  -6  -9  373.56   19.90
  -2  -6  -9    0.90    1.00
  -3  -6  -9   86.19    6.10
  -4  -6  -9  219.98   13.00
  -5  -6  -9   29.60    3.80
  -6  -6  -9  368.66   20.80
 -10   6  10   -0.30    1.40
  10  -6 -10    0.50    1.10
  -9   6  10  111.19    7.70
   9  -6 -10  105.49    6.80
   8  -6 -10   11.50    1.80
   7  -6 -10   79.09    5.20
   6  -6 -10  322.87   17.10
   5  -6 -10   10.60    1.70
   4  -6 -10    1.90    1.10
   3  -6 -10  220.58   12.10
   2  -6 -10   68.59    4.80
   1  -6 -10  204.68   11.30
   0  -6 -10  124.69    7.60
  -1  -6 -10  846.62   43.40
  -2  -6 -10   97.19    6.70
  -3  -6 -10  508.05   27.20
  -4  -6 -10   26.90    3.70
  -5  -6 -10  165.18   10.80
   9  -6 -11   63.49    4.80
   8  -6 -11   19.10    2.60
   7  -6 -11    4.00    1.20
   6  -6 -11  551.44   28.40
   5  -6 -11    1.50    1.00
   4  -6 -11  335.47   17.80
   3  -6 -11   11.20    1.90
   2  -6 -11  410.26   21.70
   0  -6 -11  409.56   21.80
  -1  -6 -11  328.67   18.10
  -2  -6 -11    5.90    1.70
  -3  -6 -11   77.09    6.10
  -4  -6 -11    5.20    1.90
  -5  -6 -11   36.80    7.00
   9  -6 -12  113.69    8.00
   8  -6 -12   21.80    2.70
   7  -6 -12  228.28   12.60
   6  -6 -12   15.40    2.20
   5  -6 -12   39.40    3.40
   4  -6 -12  261.07   14.30
   3  -6 -12    8.90    1.70
   2  -6 -12   37.50    3.60
   0  -6 -12  100.49    6.80
  -1  -6 -12  135.99    8.80
  -2  -6 -12    2.20    1.40
  -3  -6 -12  427.76   23.70
   8  -6 -13   37.10    4.20
   7  -6 -13   38.20    3.40
   6  -6 -13   16.80    2.40
   5  -6 -13   41.70    3.60
   4  -6 -13  312.97   16.90
   3  -6 -13    2.60    1.50
   2  -6 -13  312.07   17.10
   1  -6 -13    9.20    2.10
  -1  -6 -13   46.10    4.60
  -2  -6 -13  279.77   16.40
   6  -6 -14    0.30    1.00
   5  -6 -14   87.29    5.90
   4  -6 -14  111.89    7.20
   3  -6 -14   37.80    3.80
   2  -6 -14   57.19    4.90
   1  -6 -14    3.70    1.80
   0   7 -14    5.90    1.60
   1   7 -14  497.75   26.10
   2   7 -14    7.00    1.70
  -4  -7  14   15.00    2.30
  -5  -7  14  120.59    8.50
  -2   7 -13  368.76   19.80
  -1   7 -13   51.19    4.10
   0   7 -13   98.39    6.40
   1   7 -13   44.80    3.80
   2   7 -13    0.10    1.00
  -3  -7  13    7.80    1.50
  -4  -7  13    7.00    1.40
  -5  -7  13    5.80    1.40
  -6  -7  13  139.49    8.50
  -3   7 -12   13.20    2.50
  -2   7 -12    1.40    1.00
  -1   7 -12   64.09    4.60
   0   7 -12   60.49    4.40
   1   7 -12  460.55   24.10
  -3  -7  12  396.66   20.80
  -4  -7  12    8.30    1.50
  -5  -7  12  244.18   13.50
  -6  -7  12    0.50    1.10
  -7  -7  12  212.58   12.20
  -8  -7  12   10.90    2.30
  -5   7 -11    1.00    1.10
  -4   7 -11  383.96   20.60
  -3   7 -11    0.40    0.90
  -2   7 -11  309.97   16.60
  -1   7 -11    5.00    1.20
   0   7 -11  453.15   23.50
   1   7 -11   25.40    2.60
  -2  -7  11  179.88   10.10
  -3  -7  11   20.00    2.30
  -4  -7  11   18.50    2.30
  -5  -7  11    2.60    1.20
  -6  -7  11  167.68    9.70
  -7  -7  11    0.90    1.20
  -8  -7  11   78.09    5.80
  -9  -7  11   10.30    2.50
  -6   7 -10   -0.60    0.90
  -5   7 -10   99.49    6.60
  -4   7 -10   16.00    2.40
  -3   7 -10   69.69    4.80
  -2   7 -10   50.39    3.80
  -1   7 -10   47.70    3.50
   0   7 -10    0.50    0.80
   1   7 -10   31.70    2.80
  -2  -7  10   12.60    1.80
  -3  -7  10  879.51   44.50
  -4  -7  10   42.10    3.30
  -5  -7  10  462.15   24.10
  -6  -7  10    8.90    1.70
  -7  -7  10  146.89    8.80
  -8  -7  10   27.70    3.50
  -9  -7  10  310.17   17.40
  -6   7  -9   10.00    1.90
  -5   7  -9   12.40    2.10
  -4   7  -9  264.97   14.50
  -3   7  -9   13.70    2.00
  -2   7  -9  510.25   26.30
  -1   7  -9  124.09    7.10
   0   7  -9  636.64   32.40
  -2  -7   9  719.83   36.50
  -3  -7   9   25.40    2.40
  -4  -7   9   15.70    2.00
  -5  -7   9   95.39    6.00
  -6  -7   9    8.80    1.50
  -7  -7   9    9.30    1.80
  -8  -7   9  152.78    9.30
  -9  -7   9    7.70    2.10
 -10  -7   9  191.28   11.80
  -7   7  -8  246.38   14.10
  -6   7  -8    3.50    1.30
  -5   7  -8  238.08   13.20
  -4   7  -8   66.39    4.60
  -3   7  -8  322.57   17.00
  -2   7  -8    2.00    0.80
  -1   7  -8   86.49    5.20
   0   7  -8  259.97   13.70
  -2  -7   8   11.60    1.60
  -3  -7   8   24.50    2.20
  -4  -7   8    5.30    1.10
  -5  -7   8 1612.34   80.69
  -6  -7   8   37.80    3.30
  -7  -7   8  435.56   23.00
  -8  -7   8    3.80    1.60
  -9  -7   8  379.26   20.70
 -10  -7   8    4.30    2.00
  -8   7  -7   58.29    4.80
  -7   7  -7   59.49    4.70
  -6   7  -7    1.30    1.00
  -5   7  -7    3.30    1.10
  -4   7  -7   44.00    3.40
  -3   7  -7  110.99    6.50
  -2   7  -7  938.61   47.20
  -1   7  -7   10.00    1.40
   0   7  -7 1196.48   59.79
  -1  -7   7  119.39    6.70
  -2  -7   7  807.62   40.70
  -3  -7   7    2.00    0.80
  -4  -7   7 1304.37   64.89
  -4  -7   7 1259.47   64.19
  -5  -7   7  300.47   16.10
  -5  -7   7  283.67   15.40
  -6  -7   7   45.90    3.60
  -7  -7   7    0.20    1.10
  -8  -7   7    1.40    1.40
  -9  -7   7   78.39    6.00
 -10  -7   7   92.09    6.90
 -11  -7   7    0.50    1.90
  -8   7  -6    0.10    0.90
  -7   7  -6  326.37   17.90
  -6   7  -6   17.40    2.30
  -5   7  -6  419.76   22.00
  -4   7  -6   33.60    2.80
  -3   7  -6  833.62   42.10
  -2   7  -6   17.90    1.70
  -1   7  -6  404.56   20.70
   0   7  -6  360.06   18.40
  -1  -7   6   18.60    1.70
  -2  -7   6   81.89    4.80
  -3  -7   6   73.39    5.00
  -3  -7   6   68.99    4.30
  -4  -7   6   26.60    2.30
  -4  -7   6   24.90    2.70
  -5  -7   6  566.34   27.30
  -5  -7   6  495.55   27.70
  -6  -7   6   91.99    5.40
  -6  -7   6   74.39    5.50
  -7  -7   6  909.51   46.20
  -8  -7   6   24.20    3.10
  -9  -7   6  402.86   21.80
 -10  -7   6    8.20    2.30
 -11  -7   6  260.57   15.30
  -9   7  -5    0.00    1.00
  -8   7  -5  137.99    8.70
  -7   7  -5    5.40    1.50
  -6   7  -5  134.69    8.10
  -5   7  -5   90.39    5.70
  -4   7  -5   48.50    3.50
  -3   7  -5   11.00    1.40
  -2   7  -5   80.79    4.70
  -1   7  -5  168.78    8.90
   0   7  -5 1954.30   97.89
  -1  -7   5    0.40    0.60
  -1  -7   5    0.30    0.40
  -2  -7   5 1494.35   76.19
  -2  -7   5 1559.34   77.19
  -3  -7   5    1.00    0.70
  -3  -7   5   -0.20    0.50
  -4  -7   5 1331.97   75.19
  -4  -7   5 1667.03   74.99
  -5  -7   5   30.40    2.90
  -5  -7   5   39.70    2.90
  -6  -7   5  432.96   22.70
  -6  -7   5  437.56   22.60
  -7  -7   5    2.60    1.20
  -8  -7   5  203.78   11.70
  -9  -7   5   45.80    4.30
 -10  -7   5   24.10    3.70
 -11  -7   5   -0.50    1.70
  -9   7  -4    7.30    1.80
  -8   7  -4    3.70    1.30
  -7   7  -4  273.67   15.20
  -6   7  -4   10.10    1.80
  -5   7  -4  634.34   32.60
  -4   7  -4    0.00    0.50
  -3   7  -4 1014.50   50.99
  -2   7  -4    0.50    0.50
  -1   7  -4 1388.96   74.99
   0   7  -4  227.88   11.50
   0  -7   4  217.98   12.10
  -1  -7   4  947.81   47.50
  -1  -7   4  953.10   48.20
  -2  -7   4    8.00    1.10
  -2  -7   4    8.40    1.40
  -3  -7   4    0.90    0.60
  -3  -7   4    0.90    0.60
  -4  -7   4   75.89    4.80
  -4  -7   4   76.09    4.60
  -5  -7   4   88.19    5.20
  -5  -7   4   78.99    5.00
  -6  -7   4   13.60    2.00
  -6  -7   4   11.30    1.80
  -7  -7   4  272.07   14.30
  -7  -7   4  265.77   14.50
  -8  -7   4    4.90    1.50
  -9  -7   4  864.71   44.40
 -10  -7   4    5.00    1.90
 -11  -7   4  123.69    8.50
  -9   7  -3    0.00    1.00
  -8   7  -3  516.15   27.40
  -7   7  -3    0.60    0.90
  -6   7  -3  323.57   17.50
  -5   7  -3   58.19    4.10
  -4   7  -3   74.39    4.70
  -3   7  -3   99.59    5.80
  -2   7  -3    0.10    0.40
  -1   7  -3    2.60    0.50
   0   7  -3  723.23   36.00
   0  -7   3  714.03   36.60
  -1  -7   3  399.26   19.40
  -1  -7   3  364.96   19.90
  -2  -7   3 1525.45   82.09
  -2  -7   3 1740.23   83.79
  -3  -7   3   61.79    3.80
  -3  -7   3   66.29    4.10
  -4  -7   3 1272.07   67.69
  -4  -7   3 1442.16   67.89
  -5  -7   3   13.50    1.70
  -6  -7   3  984.80   49.50
  -6  -7   3  985.60   49.70
  -7  -7   3    0.70    0.80
  -7  -7   3    1.30    1.00
  -8  -7   3  372.36   19.80
  -9  -7   3   42.00    4.00
 -10  -7   3    5.20    1.80
 -10   7  -2    0.70    1.20
  -9   7  -2    3.60    1.40
  -8   7  -2   51.79    4.30
  -7   7  -2   79.69    5.50
  -6   7  -2    5.90    1.30
  -5   7  -2  519.95   26.90
  -4   7  -2    7.50    1.30
  -3   7  -2 1582.54   78.99
  -2   7  -2   19.00    1.60
  -1   7  -2 1896.41   95.79
   1  -7   2 1916.61   97.29
   0   7  -2  194.68    9.80
   0  -7   2  183.78   10.30
  -1  -7   2 1112.49   58.39
  -1  -7   2 1209.98   57.99
  -2  -7   2   28.40    2.10
  -2  -7   2   26.70    1.90
  -3  -7   2 1058.09   54.09
  -3  -7   2 1109.89   54.29
  -4  -7   2  170.78    9.20
  -4  -7   2  168.28    9.00
  -5  -7   2  109.39    6.30
  -5  -7   2  109.19    6.20
  -6  -7   2    0.50    0.80
  -6  -7   2    0.30    0.80
  -7  -7   2   59.59    4.00
  -7  -7   2   49.40    3.80
  -8  -7   2    3.80    1.20
  -8  -7   2    4.20    1.40
  -9  -7   2  558.64   29.20
 -10   7  -1  179.88   11.10
  -9   7  -1    2.00    1.10
  -8   7  -1  634.64   33.20
  -7   7  -1    3.70    1.10
  -6   7  -1  847.12   43.30
  -5   7  -1    2.30    0.90
  -4   7  -1  823.42   41.70
  -3   7  -1  187.88   10.10
  -2   7  -1   28.60    2.20
   2  -7   1   33.80    2.40
  -1   7  -1  191.88    9.50
   1  -7   1  185.78    9.80
   1  -7   1  164.08    9.40
   0   7  -1    1.70    0.40
   0  -7   1    2.40    0.50
  -1  -7   1   73.49    4.10
  -1  -7   1   73.99    3.90
  -1  -7   1   76.69    4.40
  -2  -7   1  686.93   34.50
  -2  -7   1  693.33   34.70
  -3  -7   1   50.69    3.30
  -3  -7   1   52.39    3.10
  -4  -7   1 2134.49  109.59
  -4  -7   1 2246.58  109.29
  -5  -7   1   61.69    3.80
  -5  -7   1   59.29    3.90
  -6  -7   1  898.71   45.40
  -6  -7   1  905.11   45.50
  -7  -7   1    2.10    1.10
  -7  -7   1    1.70    1.10
  -8  -7   1  606.74   31.40
  -8  -7   1  593.34   30.80
 -10   7   0   23.50    3.10
  -9   7   0   62.59    5.00
  -8   7   0    4.20    1.40
  -7   7   0   16.20    2.20
  -6   7   0  170.38    9.80
  -5   7   0  124.09    7.30
  -4   7   0  155.48    8.80
  -3   7   0 1188.68   63.19
   3  -7   0 1181.08   59.29
  -2   7   0    6.70    1.00
   2  -7   0    7.20    1.10
   2  -7   0    7.00    0.90
  -1   7   0 1721.83   86.49
   1  -7   0 1681.63   86.09
   1  -7   0 1765.72   86.79
   0   7   0   -0.20    0.30
   0  -7   0    0.70    0.50
   0  -7   0   -0.70    0.30
  -1  -7   0 2056.39   99.19
  -1  -7   0 1883.61   97.89
  -2  -7   0   10.00    1.20
  -2  -7   0   10.00    0.90
  -3  -7   0 1607.34   76.49
  -3  -7   0 1468.45   76.59
  -4  -7   0  188.98   10.30
  -4  -7   0  196.08   10.10
  -5  -7   0  151.58    8.40
  -5  -7   0  159.08    8.70
  -6  -7   0  220.68   12.00
  -6  -7   0  219.18   11.70
  -7  -7   0   17.10    2.30
  -8  -7   0    3.10    1.20
  -9  -7   0   74.59    5.20
 -10   7   1  117.49    7.90
  -9   7   1  117.19    7.70
  -8   7   1  449.86   24.00
  -7   7   1    2.90    1.10
  -6   7   1  745.83   38.20
  -5   7   1   50.89    3.60
  -4   7   1 1894.91   92.39
   4  -7  -1 1758.32   91.69
  -3   7   1   45.00    2.90
   3  -7  -1   38.00    2.70
   3  -7  -1   42.70    2.80
  -2   7   1  577.54   28.60
   2  -7  -1  542.05   28.30
   2  -7  -1  572.24   28.50
  -1   7   1   64.19    4.00
   1  -7  -1   73.19    3.90
   1  -7  -1   74.29    4.10
   0   7   1    1.30    0.40
   0  -7  -1    2.70    0.60
   1   7   1  217.08   10.90
  -1  -7  -1  214.78   11.30
  -2  -7  -1   41.50    2.30
  -2  -7  -1   38.40    2.70
  -3  -7  -1  273.57   13.40
  -3  -7  -1  253.97   13.80
  -4  -7  -1 1132.79   56.19
  -4  -7  -1 1106.79   55.79
  -5  -7  -1    1.80    0.90
  -6  -7  -1 1146.39   57.79
  -7  -7  -1    3.40    1.30
  -8  -7  -1  830.32   42.40
  -9  -7  -1    0.70    1.20
 -11   7   2  151.88    9.90
 -10   7   2    5.40    1.60
  -9   7   2  399.66   21.60
  -8   7   2    3.40    1.20
  -7   7   2   46.60    3.70
  -6   7   2    0.70    0.70
  -5   7   2   93.29    5.60
   5  -7  -2   88.19    5.40
  -4   7   2  142.59    7.60
   4  -7  -2  132.69    7.30
   4  -7  -2  126.99    7.30
  -3   7   2  899.11   43.10
   3  -7  -2  803.92   42.80
   3  -7  -2  860.81   42.90
  -2   7   2   21.70    1.80
   2  -7  -2   26.20    1.80
   2  -7  -2   26.40    1.80
  -1   7   2 1144.69   60.09
   1  -7  -2 1258.07   65.19
   1  -7  -2 1207.18   59.99
   0  -7  -2  202.58   10.60
   0  -7  -2  204.48   10.60
  -1  -7  -2 2087.39  104.79
  -2  -7  -2   25.80    2.10
  -3  -7  -2 2376.56  129.99
  -4  -7  -2   11.60    1.80
  -5  -7  -2  768.92   39.20
  -6  -7  -2    6.30    1.40
  -7  -7  -2  112.89    7.10
  -8  -7  -2   71.89    5.30
  -9  -7  -2    2.70    1.30
 -10  -7  -2   -0.10    1.20
 -11   7   3    0.50    1.10
 -10   7   3    2.40    1.30
  -9   7   3   26.70    3.10
  -8   7   3  268.07   14.90
  -7   7   3    0.40    0.70
  -6   7   3  785.82   38.80
   6  -7  -3  730.93   38.40
  -5   7   3   14.20    1.70
   5  -7  -3   14.00    1.60
  -4   7   3 1083.39   51.99
   4  -7  -3  960.10   51.59
   4  -7  -3 1053.99   51.59
  -3   7   3   63.99    3.70
   3  -7  -3   55.49    3.40
   3  -7  -3   53.19    3.40
  -2   7   3 1632.14   84.59
   2  -7  -3 1652.03   83.89
   2  -7  -3 1786.02   93.49
  -1   7   3  411.86   20.90
   1  -7  -3  412.96   21.10
   1  -7  -3  418.86   21.00
   0  -7  -3  746.23   37.40
  -1  -7  -3    0.50    0.50
  -2  -7  -3    0.70    0.60
  -3  -7  -3  160.18    8.90
  -4  -7  -3  113.79    6.80
  -5  -7  -3   89.79    5.80
  -6  -7  -3  463.65   24.40
  -7  -7  -3    0.50    1.10
  -8  -7  -3  682.33   35.50
  -9  -7  -3   -0.70    1.20
 -10  -7  -3  177.58   10.80
 -11   7   4   84.49    6.40
 -10   7   4    5.20    1.50
  -9   7   4  585.44   30.80
  -8   7   4    4.70    1.30
  -7   7   4  201.78   11.40
   6  -7  -4    5.40    1.10
  -5   7   4   65.19    4.20
   5  -7  -4   61.79    4.00
  -4   7   4   67.29    4.20
   4  -7  -4   66.59    4.00
   4  -7  -4   65.49    3.80
  -3   7   4    1.10    0.50
   3  -7  -4    0.70    0.50
   3  -7  -4    1.10    0.40
  -2   7   4    8.60    1.00
   2  -7  -4   10.40    1.10
   2  -7  -4    8.40    1.20
   1  -7  -4  951.40   48.00
   1  -7  -4  968.40   48.10
   0  -7  -4  245.68   12.80
  -1  -7  -4 1658.13   82.69
  -2  -7  -4   -0.20    0.50
  -3  -7  -4 1526.05   76.49
  -4  -7  -4   -0.90    0.70
  -5  -7  -4 1051.19   53.39
  -6  -7  -4   15.90    2.70
  -7  -7  -4  401.76   21.70
  -8  -7  -4    4.30    1.50
  -9  -7  -4    6.90    1.90
 -11   7   5    0.60    1.10
 -10   7   5   17.50    2.80
  -9   7   5   32.50    3.40
  -8   7   5  138.89    8.50
  -7   7   5    0.40    0.70
   7  -7  -5   -0.40    0.70
  -6   7   5  339.77   17.70
   6  -7  -5  327.27   17.40
  -5   7   5   31.80    2.60
   5  -7  -5   32.50    2.50
  -4   7   5 1460.75   74.89
   4  -7  -5 1537.15   74.79
  -3   7   5    1.40    0.50
   3  -7  -5    0.80    0.40
   3  -7  -5    2.10    0.70
   2  -7  -5 1479.45   73.49
   2  -7  -5 1467.05   73.39
   1  -7  -5   -0.30    0.40
   1  -7  -5    1.60    0.80
   0  -7  -5 2111.19  106.19
  -1  -7  -5  194.88   10.50
  -2  -7  -5  101.89    6.10
  -3  -7  -5   17.00    2.20
  -4  -7  -5   77.99    5.40
  -5  -7  -5  145.59    8.90
  -6  -7  -5  196.98   11.60
  -7  -7  -5    5.80    1.80
  -8  -7  -5  195.48   11.90
  -9  -7  -5   -1.10    1.30
 -11   7   6  172.78   10.90
 -10   7   6    5.20    1.60
  -9   7   6  284.87   16.00
  -8   7   6   20.50    2.60
   8  -7  -6   19.40    2.30
  -7   7   6  697.63   35.60
   7  -7  -6  681.83   35.20
  -6   7   6   76.29    5.00
   6  -7  -6   76.09    4.80
  -5   7   6  481.45   25.60
   5  -7  -6  512.75   25.40
  -4   7   6   22.30    2.00
   4  -7  -6   25.70    2.10
   3  -7  -6   65.39    4.20
   3  -7  -6   87.49    4.70
   2  -7  -6   78.39    4.50
   2  -7  -6   80.89    4.80
   1  -7  -6   18.80    1.90
   1  -7  -6   18.70    1.70
   0  -7  -6  368.26   19.00
  -1  -7  -6  463.55   23.90
  -2  -7  -6   21.50    2.30
  -3  -7  -6 1163.88   58.89
  -4  -7  -6   51.89    4.20
  -5  -7  -6  643.44   33.60
  -6  -7  -6   25.00    3.40
  -7  -7  -6  461.75   25.00
  -8  -7  -6   -0.30    1.30
 -11   7   7    0.10    1.30
 -10   7   7   62.79    5.20
  -9   7   7   57.29    4.70
  -8   7   7    1.00    1.00
   8  -7  -7    2.00    1.10
  -7   7   7    0.40    0.90
   7  -7  -7    0.30    0.80
  -6   7   7   36.40    3.10
   6  -7  -7   35.00    2.90
  -5   7   7  244.18   13.90
   5  -7  -7  272.97   13.80
   4  -7  -7 1271.47   63.69
   3  -7  -7    0.90    0.80
   2  -7  -7  801.22   41.30
   2  -7  -7  831.02   41.00
   1  -7  -7  117.09    6.50
   1  -7  -7  112.69    6.70
   0  -7  -7 1197.18   60.09
  -1  -7  -7    9.20    1.80
  -2  -7  -7 1109.49   56.09
  -3  -7  -7  139.39    8.40
  -4  -7  -7   66.69    5.10
  -5  -7  -7    0.20    1.10
  -6  -7  -7   -0.80    1.20
  -7  -7  -7   82.49    6.50
  -8  -7  -7   84.69    7.70
 -10   7   8    2.60    1.50
  -9   7   8  288.97   16.10
   9  -7  -8  277.27   15.40
  -8   7   8    2.90    1.30
   8  -7  -8    2.10    1.10
  -7   7   8  367.16   19.90
   7  -7  -8  374.26   19.50
   6  -7  -8   34.20    2.90
   5  -7  -8 1582.44   79.19
   4  -7  -8    7.20    1.30
   3  -7  -8   24.70    2.40
   2  -7  -8   13.70    1.70
   2  -7  -8   16.70    2.20
   1  -7  -8  455.05   24.90
   1  -7  -8  510.05   24.80
   0  -7  -8  252.77   13.60
  -1  -7  -8   87.49    5.70
  -2  -7  -8    2.10    1.10
  -3  -7  -8  417.56   22.30
  -4  -7  -8   91.39    6.50
  -5  -7  -8  365.36   20.20
  -6  -7  -8    4.80    1.80
  -7  -7  -8  354.66   20.10
 -10   7   9  134.69    9.00
  -9   7   9    6.80    1.90
   9  -7  -9    7.50    1.70
   8  -7  -9  127.69    7.70
   7  -7  -9    9.00    1.60
   6  -7  -9    7.50    1.40
   5  -7  -9   97.69    6.00
   4  -7  -9   16.10    2.10
   3  -7  -9   24.40    2.50
   2  -7  -9  718.43   36.70
   1  -7  -9    3.20    1.20
   1  -7  -9    1.90    0.80
   0  -7  -9  642.14   33.00
  -1  -7  -9  124.19    7.60
  -2  -7  -9  575.44   30.10
  -3  -7  -9   15.10    2.70
  -4  -7  -9  355.66   19.60
  -6  -7  -9   12.90    2.60
   9  -7 -10  251.97   14.00
   8  -7 -10   24.80    2.80
   7  -7 -10  143.69    8.40
   6  -7 -10   12.40    2.00
   5  -7 -10  505.35   26.10
   4  -7 -10   38.70    3.30
   3  -7 -10  890.71   45.20
   2  -7 -10   11.00    1.80
   1  -7 -10   24.80    2.80
   1  -7 -10   26.70    2.60
   0  -7 -10   -0.10    0.80
  -1  -7 -10   57.59    4.50
  -2  -7 -10   53.79    4.50
  -3  -7 -10   82.99    6.20
  -4  -7 -10   20.90    3.40
  -5  -7 -10  141.89    9.60
   9  -7 -11   11.60    2.00
   8  -7 -11   69.89    5.00
   7  -7 -11    1.40    1.10
   6  -7 -11  179.38   10.20
   5  -7 -11    5.10    1.40
   4  -7 -11   24.00    2.70
   3  -7 -11   19.10    2.50
   2  -7 -11  178.38   10.30
   1  -7 -11   15.90    2.60
   0  -7 -11  421.26   22.40
  -1  -7 -11   16.80    2.80
  -2  -7 -11  353.66   19.50
  -3  -7 -11    0.10    1.30
  -4  -7 -11  498.75   27.10
   8  -7 -12   10.90    1.90
   7  -7 -12  232.68   12.90
   6  -7 -12    1.80    1.10
   5  -7 -12  270.57   14.70
   4  -7 -12    8.90    1.80
   3  -7 -12  427.86   22.60
   2  -7 -12   -1.10    1.20
   1  -7 -12  373.06   20.10
  -1  -7 -12   73.99    5.70
  -2  -7 -12    1.20    1.30
  -3  -7 -12   13.20    2.60
   7  -7 -13    5.80    1.60
   6  -7 -13  152.68    9.00
   5  -7 -13    8.70    1.70
   4  -7 -13    9.70    1.80
   3  -7 -13    8.10    1.80
   1  -7 -13   36.10    3.90
  -1  -7 -13   49.60    4.80
  -2  -7 -13  408.36   22.70
   5  -7 -14  148.89   10.60
   4  -7 -14   13.40    2.20
   3  -7 -14  145.59    9.00
   2  -7 -14    6.10    2.10
  -1   8 -13   25.70    3.00
   0   8 -13   85.09    5.80
   1   8 -13  117.09    7.30
   2   8 -13  122.89    7.60
  -4  -8  13   81.69    5.40
  -5  -8  13   48.60    4.00
  -3   8 -12  120.69    8.00
  -2   8 -12   50.49    4.10
  -1   8 -12   40.90    3.50
   0   8 -12  152.88    8.90
   1   8 -12  130.39    7.80
  -3  -8  12   -0.10    0.90
  -4  -8  12  271.17   14.70
  -5  -8  12    9.10    1.70
  -6  -8  12   86.29    5.80
  -7  -8  12   89.09    6.20
  -4   8 -11   37.10    3.70
  -3   8 -11  159.78    9.50
  -2   8 -11   20.20    2.50
  -1   8 -11  272.57   14.70
   0   8 -11    5.90    1.30
   1   8 -11  151.18    8.70
  -3  -8  11    0.70    0.80
  -4  -8  11  135.69    8.00
  -5  -8  11    0.50    1.00
  -6  -8  11  115.49    7.20
  -7  -8  11  163.48    9.70
  -8  -8  11  100.89    6.90
  -5   8 -10   20.40    2.80
  -4   8 -10   32.60    3.30
  -3   8 -10  167.58    9.70
  -2   8 -10    0.50    0.90
  -1   8 -10  237.88   12.90
   0   8 -10  141.89    8.10
   1   8 -10  249.68   13.50
  -2  -8  10  333.67   17.60
  -3  -8  10   19.60    2.20
  -4  -8  10  263.97   14.20
  -5  -8  10   47.70    3.70
  -6  -8  10  668.43   34.40
  -7  -8  10   22.00    2.90
  -8  -8  10   53.89    4.60
  -9  -8  10  109.59    7.60
  -6   8  -9   32.00    3.40
  -5   8  -9   60.69    4.70
  -4   8  -9  176.08   10.20
  -3   8  -9  261.27   14.20
  -2   8  -9    0.70    0.80
  -1   8  -9  519.45   26.70
   0   8  -9   22.30    2.20
   1   8  -9  591.34   30.20
  -2  -8   9    5.90    1.20
  -3  -8   9  186.98   10.30
  -4  -8   9  467.25   24.20
  -5  -8   9  101.59    6.30
  -6  -8   9  130.99    7.90
  -7  -8   9   55.99    4.40
  -8  -8   9  129.49    8.20
  -9  -8   9   52.19    4.80
 -10  -8   9   21.40    4.60
  -7   8  -8    6.00    1.90
  -6   8  -8  153.98    9.30
  -5   8  -8   50.79    4.10
  -4   8  -8  294.27   15.90
  -3   8  -8  143.89    8.30
  -2   8  -8    3.20    1.00
  -1   8  -8  108.09    6.30
   0   8  -8  158.68    8.70
  -2  -8   8  196.78   10.60
  -3  -8   8   79.99    5.00
  -4  -8   8  263.27   14.10
  -5  -8   8  106.59    6.50
  -6  -8   8  344.27   18.30
  -7  -8   8   -0.10    1.10
  -8  -8   8  343.97   18.70
  -9  -8   8   22.50    3.40
 -10  -8   8   95.49    7.10
  -7   8  -7    7.60    1.70
  -6   8  -7  154.08    9.30
  -5   8  -7   33.70    3.20
  -4   8  -7   80.79    5.30
  -3   8  -7  127.79    7.40
  -2   8  -7  434.56   22.40
  -1   8  -7  362.06   18.70
   0   8  -7    4.20    0.80
  -2  -8   7   10.80    1.50
  -3  -8   7  524.05   26.80
  -4  -8   7   67.39    4.50
  -4  -8   7   72.79    5.30
  -5  -8   7  124.99    8.20
  -5  -8   7  131.69    7.50
  -6  -8   7  293.07   15.70
  -7  -8   7   31.30    3.20
  -8  -8   7  119.69    7.70
  -9  -8   7   29.60    3.70
 -10  -8   7  129.39    8.70
  -8   8  -6   98.99    6.90
  -7   8  -6   29.30    3.20
  -6   8  -6  201.38   11.60
  -5   8  -6   11.80    1.90
  -4   8  -6  364.46   19.20
  -3   8  -6   92.89    5.60
  -2   8  -6  167.88    9.10
  -1   8  -6  160.28    8.60
   0   8  -6  211.48   11.10
  -2  -8   6    7.40    1.20
  -2  -8   6    9.10    1.80
  -3  -8   6  269.17   14.10
  -3  -8   6  266.77   15.00
  -4  -8   6  210.68   10.80
  -4  -8   6  183.98   11.40
  -5  -8   6  280.27   13.60
  -5  -8   6  222.98   14.00
  -6  -8   6  247.78   12.40
  -6  -8   6  199.58   12.50
  -7  -8   6    8.20    1.60
  -8  -8   6  439.56   23.30
  -9  -8   6    1.50    1.60
 -10  -8   6  253.77   14.70
 -11  -8   6   39.00    4.70
  -8   8  -5   10.90    2.00
  -7   8  -5   37.90    3.60
  -6   8  -5  189.18   10.90
  -5   8  -5    4.90    1.20
  -4   8  -5  319.37   16.90
  -3   8  -5   56.09    3.70
  -2   8  -5  190.58   10.20
  -1   8  -5  463.45   23.50
   0   8  -5  329.87   16.90
  -1  -8   5  651.43   33.70
  -2  -8   5    4.40    1.10
  -2  -8   5    4.90    0.90
  -3  -8   5  583.04   27.40
  -3  -8   5  493.85   28.00
  -4  -8   5   92.59    5.20
  -4  -8   5   77.19    5.60
  -5  -8   5  768.12   38.80
  -5  -8   5  763.02   39.20
  -6  -8   5  117.29    6.90
  -6  -8   5  110.99    6.80
  -7  -8   5   52.99    4.10
  -8  -8   5  369.26   19.80
  -9  -8   5    0.60    1.50
 -10  -8   5   98.19    7.10
 -11  -8   5   38.80    4.60
  -9   8  -4   91.09    6.60
  -8   8  -4   39.50    3.80
  -7   8  -4  114.29    7.40
  -6   8  -4  397.46   21.20
  -5   8  -4   64.29    4.50
  -4   8  -4  337.67   17.80
  -3   8  -4    9.70    1.40
  -2   8  -4  969.80   48.60
  -1   8  -4   31.40    2.20
   0   8  -4  144.39    7.70
   0  -8   4  145.99    8.50
  -1  -8   4  762.42   40.60
  -1  -8   4  827.52   39.90
  -2  -8   4  204.48   12.40
  -2  -8   4  245.88   11.80
  -3  -8   4  211.88   11.00
  -3  -8   4  203.68   11.50
  -4  -8   4   26.30    2.40
  -4  -8   4   25.90    2.20
  -5  -8   4  732.23   39.40
  -5  -8   4  829.62   39.70
  -6  -8   4  479.65   26.00
  -6  -8   4  532.65   26.10
  -7  -8   4  110.99    7.00
  -7  -8   4  122.39    6.90
  -8  -8   4  274.17   15.00
  -9  -8   4    2.10    1.50
 -10  -8   4  405.96   22.00
  -9   8  -3  212.38   12.70
  -8   8  -3    5.10    1.50
  -7   8  -3  190.18   11.10
  -6   8  -3   57.29    4.40
  -5   8  -3  163.98    9.40
  -4   8  -3  395.96   20.70
  -3   8  -3    2.50    0.80
  -2   8  -3  261.17   13.60
  -1   8  -3  253.27   12.90
   1  -8   3  247.88   13.60
   0   8  -3  403.46   20.10
   0  -8   3  391.66   20.90
  -1  -8   3  286.97   15.30
  -2  -8   3  239.28   12.90
  -2  -8   3  242.68   12.50
  -3  -8   3 1745.93   82.89
  -3  -8   3 1552.94   81.99
  -4  -8   3    9.50    1.40
  -4  -8   3    7.80    1.30
  -5  -8   3  941.71   44.80
  -5  -8   3  834.62   44.70
  -6  -8   3   87.79    5.30
  -6  -8   3   82.29    5.30
  -7  -8   3  664.03   34.10
  -7  -8   3  673.43   34.20
  -8  -8   3  166.58    9.70
  -9  -8   3   61.69    4.90
  -9   8  -2   90.59    6.60
  -7   8  -2  240.88   13.60
  -6   8  -2  121.09    7.50
  -5   8  -2   48.20    3.70
  -4   8  -2  490.95   25.40
  -3   8  -2   65.09    4.10
  -2   8  -2  667.93   33.70
  -1   8  -2    6.40    0.90
   1  -8   2    6.50    1.20
   0   8  -2 1551.34   75.09
   0  -8   2 1428.26   91.49
  -1  -8   2  601.14   30.60
  -2  -8   2  422.86   20.90
  -2  -8   2  389.16   20.50
  -3  -8   2  640.34   33.20
  -3  -8   2  682.43   33.50
  -4  -8   2  260.87   13.70
  -4  -8   2  266.37   13.90
  -5  -8   2  533.35   27.50
  -5  -8   2  545.25   27.40
  -6  -8   2    2.10    1.00
  -6  -8   2    2.10    0.90
  -7  -8   2  360.96   19.60
  -7  -8   2  388.46   19.70
  -8  -8   2  151.08    9.00
  -8  -8   2  164.18    9.60
 -10   8  -1   43.40    4.30
  -9   8  -1  148.99    9.50
  -8   8  -1    2.30    1.20
  -7   8  -1  402.96   21.70
  -6   8  -1   20.70    2.40
  -5   8  -1  264.47   14.50
  -4   8  -1  171.48    9.60
  -3   8  -1  177.88    9.70
  -2   8  -1 1014.00   50.69
   2  -8   1 1007.40   50.99
  -1   8  -1    1.20    0.50
   1  -8   1    1.60    0.60
   1  -8   1    2.30    0.60
   0   8  -1  675.73   34.00
   0  -8   1  652.73   33.90
   0  -8   1  713.23   34.50
  -1  -8   1   90.49    4.90
  -1  -8   1   96.69    5.40
  -2  -8   1  646.14   33.20
  -2  -8   1  682.23   33.60
  -3  -8   1  584.24   30.50
  -3  -8   1  619.54   30.30
  -4  -8   1   96.99    5.80
  -4  -8   1  102.99    5.60
  -5  -8   1  642.64   33.60
  -5  -8   1  679.63   33.40
  -6  -8   1   64.19    4.40
  -6  -8   1   65.69    4.20
  -7  -8   1  576.34   29.60
  -8  -8   1  150.48    8.80
 -10   8   0   69.49    5.70
  -9   8   0   60.89    5.00
  -8   8   0   49.80    4.30
  -7   8   0  182.68   10.80
  -6   8   0  166.68    9.80
  -5   8   0  635.64   32.80
  -4   8   0   79.39    5.10
  -3   8   0   29.10    2.40
   3  -8   0   31.20    2.40
  -2   8   0 1105.39   56.79
   2  -8   0 1067.89   56.49
   2  -8   0 1217.48   56.79
  -1   8   0  171.38    9.60
   1  -8   0  177.88    9.90
   1  -8   0  202.78    9.50
   0   8   0  732.33   37.80
   0  -8   0  748.43   37.80
   0  -8   0  793.82   38.20
   1   8   0  186.88    9.80
  -1  -8   0  188.78    9.90
  -1  -8   0  201.88   10.20
  -2  -8   0 1448.66   71.39
  -2  -8   0 1425.96   71.79
  -3  -8   0   40.10    2.80
  -3  -8   0   39.20    2.50
  -4  -8   0   95.89    5.90
  -4  -8   0  106.29    5.60
  -5  -8   0  827.12   41.90
  -6  -8   0  235.78   12.80
  -7  -8   0  240.28   13.20
  -8  -8   0   64.69    4.80
  -9  -8   0   79.59    5.60
 -10   8   1   36.40    3.90
  -9   8   1  146.59    9.30
  -8   8   1  114.59    7.50
  -7   8   1  451.55   24.00
  -6   8   1   52.19    4.00
  -5   8   1  519.55   27.00
  -4   8   1   78.69    4.90
   4  -8  -1   71.79    4.60
  -3   8   1  486.35   24.30
   3  -8  -1  444.36   23.90
   3  -8  -1  480.65   24.10
  -2   8   1  549.54   28.70
   2  -8  -1  578.64   28.40
   2  -8  -1  564.84   28.70
  -1   8   1   79.49    5.00
   1  -8  -1  101.49    5.20
   1  -8  -1   88.69    4.90
   0   8   1  689.43   35.40
   0  -8  -1  701.13   35.40
   0  -8  -1  736.83   35.70
   1   8   1    0.80    0.30
  -1  -8  -1    1.40    0.60
  -2  -8  -1 1268.17   61.59
  -2  -8  -1 1212.98   61.99
  -3  -8  -1  256.17   13.60
  -3  -8  -1  258.87   13.60
  -4  -8  -1  251.07   13.40
  -5  -8  -1  376.56   19.70
  -6  -8  -1   29.10    3.00
  -7  -8  -1  589.84   30.50
  -8  -8  -1    2.40    1.30
  -9  -8  -1  196.98   11.40
 -10   8   2  119.19    8.10
  -9   8   2   73.69    5.70
  -8   8   2  125.69    8.10
  -7   8   2  291.87   16.10
  -6   8   2    5.20    1.30
  -5   8   2  429.76   21.70
   5  -8  -2  392.16   21.20
  -4   8   2  207.18   10.80
   4  -8  -2  185.48   10.40
   4  -8  -2  195.18   10.50
  -3   8   2  545.95   27.00
   3  -8  -2  514.85   26.80
   3  -8  -2  518.55   26.60
  -2   8   2  356.66   19.50
   2  -8  -2  401.86   19.50
   2  -8  -2  382.66   19.30
  -1   8   2  546.25   30.10
   1  -8  -2  606.24   30.10
   1  -8  -2  644.24   30.20
   0  -8  -2 1660.83   82.09
   0  -8  -2 1619.74   81.49
  -1  -8  -2    7.60    1.20
  -2  -8  -2  839.92   42.30
  -3  -8  -2   84.19    5.10
  -4  -8  -2  812.12   41.20
  -5  -8  -2   78.19    5.20
  -6  -8  -2  195.58   11.10
  -7  -8  -2  363.36   19.50
  -8  -8  -2   -1.50    1.20
  -9  -8  -2  119.89    7.80
 -10  -8  -2   12.90    2.30
 -10   8   3  104.59    7.40
  -9   8   3   43.50    4.10
  -8   8   3  114.49    7.40
  -7   8   3  518.75   27.30
  -6   8   3   68.09    4.60
   6  -8  -3   62.39    4.30
  -5   8   3  669.33   32.80
   5  -8  -3  608.04   32.40
  -4   8   3    4.90    1.00
   4  -8  -3    5.20    0.90
   4  -8  -3    4.20    0.80
  -3   8   3 1342.47   70.19
   3  -8  -3 1416.86   69.99
   3  -8  -3 1455.65   70.19
  -2   8   3  220.48   12.70
   2  -8  -3  246.08   12.60
   2  -8  -3  265.07   12.70
  -1   8   3  318.87   17.50
   1  -8  -3  359.46   17.60
   1  -8  -3  352.96   17.60
   0  -8  -3  427.56   22.00
   0  -8  -3  438.26   22.10
  -1  -8  -3  297.87   15.50
  -2  -8  -3  342.97   17.80
  -3  -8  -3    7.30    1.30
  -4  -8  -3  664.63   34.10
  -5  -8  -3  274.07   15.00
  -6  -8  -3   89.49    6.10
  -7  -8  -3  296.67   16.40
  -8  -8  -3    7.00    1.70
  -9  -8  -3  313.87   17.50
 -11   8   4   -0.20    1.30
 -10   8   4  269.37   15.50
  -9   8   4    1.40    1.20
  -8   8   4  196.48   11.50
  -7   8   4   88.49    5.90
  -6   8   4  369.96   19.20
   6  -8  -4  350.76   18.80
  -5   8   4  593.04   30.50
   5  -8  -4  592.74   30.20
  -4   8   4   19.00    1.90
   4  -8  -4   22.80    1.90
   4  -8  -4   22.40    1.80
  -3   8   4  197.68   11.30
   3  -8  -4  216.38   11.20
   3  -8  -4  226.18   11.20
  -2   8   4  224.28   12.90
   2  -8  -4  266.07   12.90
   2  -8  -4  255.67   13.00
   1  -8  -4  811.72   41.60
   1  -8  -4  847.02   41.70
   0  -8  -4  150.18    8.40
   0  -8  -4  157.68    8.40
  -1  -8  -4   35.00    2.60
  -2  -8  -4 1262.27   63.29
  -3  -8  -4   17.10    2.20
  -4  -8  -4  551.64   28.60
  -5  -8  -4  105.59    6.80
  -6  -8  -4  633.64   33.00
  -7  -8  -4  172.58   10.50
  -8  -8  -4   58.99    5.20
  -9  -8  -4  136.19    9.00
 -11   8   5   24.80    3.90
 -10   8   5   70.69    5.60
  -9   8   5    2.50    1.30
  -8   8   5  273.97   15.30
  -7   8   5   40.60    3.40
   7  -8  -5   34.20    3.00
  -6   8   5   86.19    5.60
   6  -8  -5   88.99    5.40
  -5   8   5  623.74   33.40
   5  -8  -5  683.03   33.20
  -4   8   5   81.69    5.30
   4  -8  -5   96.59    5.30
   3  -8  -5  599.64   31.00
   3  -8  -5  623.14   30.80
   2  -8  -5    6.30    1.10
   2  -8  -5    5.60    1.10
   1  -8  -5  671.43   34.50
   1  -8  -5  699.93   34.70
   0  -8  -5  359.36   18.50
  -1  -8  -5  551.04   28.10
  -2  -8  -5  247.98   13.40
  -3  -8  -5   79.59    5.30
  -4  -8  -5  493.15   25.80
  -5  -8  -5    5.50    1.50
  -6  -8  -5  302.07   16.80
  -7  -8  -5   55.79    5.00
  -8  -8  -5   18.60    3.40
  -9  -8  -5  136.49   10.00
 -11   8   6   24.00    3.90
 -10   8   6  158.48   10.10
  -9   8   6    2.10    1.30
  -8   8   6  327.17   17.60
   8  -8  -6  308.67   17.00
  -7   8   6    3.90    1.20
   7  -8  -6    6.80    1.40
  -6   8   6  205.58   11.60
   6  -8  -6  210.78   11.30
  -5   8   6  237.98   13.50
   5  -8  -6  261.97   13.30
   4  -8  -6  210.08   11.30
   3  -8  -6  286.07   14.40
   3  -8  -6  259.67   14.00
   2  -8  -6    4.50    0.80
   2  -8  -6    5.60    1.10
   1  -8  -6  532.65   27.50
   1  -8  -6  543.65   27.30
   0  -8  -6  223.28   11.90
  -1  -8  -6  188.58   10.40
  -2  -8  -6  207.78   11.50
  -3  -8  -6  125.29    7.70
  -4  -8  -6  538.35   28.20
  -5  -8  -6   11.30    2.10
  -6  -8  -6  327.57   18.20
  -7  -8  -6   39.80    4.40
  -8  -8  -6  156.98   10.20
 -10   8   7   87.69    6.60
  -9   8   7   20.70    3.00
  -8   8   7   95.69    6.50
   8  -8  -7   91.59    6.00
  -7   8   7   28.20    2.90
   7  -8  -7   27.10    2.70
   6  -8  -7  263.77   14.10
   5  -8  -7  132.39    7.60
   4  -8  -7   73.69    4.70
   3  -8  -7  568.34   29.00
   2  -8  -7   10.60    1.80
   2  -8  -7   12.40    1.50
   1  -8  -7  706.03   35.30
   1  -8  -7  690.23   35.50
   0  -8  -7    5.00    1.10
  -1  -8  -7  410.96   21.50
  -2  -8  -7  513.35   26.70
  -3  -8  -7  160.48    9.50
  -4  -8  -7  120.59    7.80
  -5  -8  -7   52.89    4.70
  -6  -8  -7  243.38   14.20
  -7  -8  -7   10.10    2.30
 -10   8   8   67.79    5.70
  -9   8   8   19.50    3.10
   9  -8  -8   17.00    2.60
   8  -8  -8  273.57   14.90
   7  -8  -8   -0.30    0.90
   6  -8  -8  336.17   17.70
   5  -8  -8  110.39    6.60
   4  -8  -8  288.67   15.30
   3  -8  -8   92.39    5.70
   2  -8  -8  193.88   10.70
   2  -8  -8  193.68   10.40
   1  -8  -8  950.00   46.20
   1  -8  -8  883.81   46.40
   0  -8  -8  163.08    9.20
  -1  -8  -8  114.19    7.00
  -2  -8  -8    1.60    1.00
  -3  -8  -8  182.68   10.80
  -4  -8  -8  408.66   22.10
  -5  -8  -8   85.89    6.50
  -6  -8  -8  252.27   14.80
   9  -8  -9   41.00    3.80
   8  -8  -9  107.59    6.80
   7  -8  -9   53.59    4.10
   6  -8  -9  136.89    8.00
   5  -8  -9  102.89    6.30
   4  -8  -9  493.25   25.50
   3  -8  -9  197.88   11.00
   2  -8  -9    4.80    1.40
   1  -8  -9  501.75   27.00
   1  -8  -9  542.45   26.90
   0  -8  -9   23.20    2.50
  -1  -8  -9  563.24   29.30
  -2  -8  -9    0.50    1.00
  -3  -8  -9  323.57   17.90
  -4  -8  -9  217.28   12.90
  -5  -8  -9   95.09    7.10
  -6  -8  -9   40.70    6.10
   9  -8 -10   90.89    6.20
   8  -8 -10   47.90    4.00
   7  -8 -10   23.10    2.70
   6  -8 -10  706.93   36.20
   5  -8 -10   53.69    4.00
   4  -8 -10  280.87   15.10
   3  -8 -10   17.40    2.40
   2  -8 -10  302.47   16.30
   1  -8 -10  213.68   12.40
   1  -8 -10  232.28   13.80
   0  -8 -10  130.49    7.90
  -1  -8 -10  247.28   13.80
  -2  -8 -10    0.00    1.00
  -3  -8 -10  199.28   11.90
  -4  -8 -10   41.30    4.50
  -5  -8 -10   28.40    4.30
   8  -8 -11   98.59    6.50
   7  -8 -11  169.98    9.80
   6  -8 -11  130.09    7.80
   5  -8 -11    0.50    1.00
   4  -8 -11  151.78    8.90
   3  -8 -11    1.60    1.20
   2  -8 -11  312.57   16.90
   1  -8 -11  117.69    7.50
   0  -8 -11    6.80    1.60
  -1  -8 -11  271.47   15.20
  -2  -8 -11   18.70    3.10
  -3  -8 -11  197.28   12.00
  -4  -8 -11   47.50    5.00
   7  -8 -12   94.89    6.20
   6  -8 -12   96.09    6.20
   5  -8 -12   12.90    2.00
   4  -8 -12  307.67   16.60
   3  -8 -12   -0.50    1.10
   2  -8 -12  178.08   10.50
   1  -8 -12  105.79    7.10
  -1  -8 -12   40.30    4.10
  -2  -8 -12   50.79    4.90
  -3  -8 -12  140.19    9.50
   6  -8 -13   76.79    6.20
   5  -8 -13   58.79    4.50
   4  -8 -13   92.79    6.20
   3  -8 -13   33.30    3.50
   2  -8 -13  100.99    6.90
   1  -8 -13  100.89    7.00
   1   9 -13  368.86   19.90
   2   9 -13    3.90    1.50
  -4  -9  13    0.30    1.10
  -2   9 -12  461.25   25.20
  -1   9 -12    1.20    1.10
   0   9 -12   99.39    6.40
   1   9 -12    6.70    1.50
   2   9 -12   92.99    6.10
  -3  -9  12    3.10    1.20
  -4  -9  12   28.90    2.90
  -6  -9  12   36.90    3.50
  -3   9 -11   -0.20    1.10
  -2   9 -11    3.10    1.20
  -1   9 -11   38.20    3.30
   0   9 -11    1.00    1.10
   1   9 -11  297.37   15.90
  -3  -9  11  310.87   16.60
  -4  -9  11   10.60    2.00
  -5  -9  11  357.66   19.00
  -6  -9  11   -0.10    1.10
  -7  -9  11  164.48    9.80
  -4   9 -10  274.17   15.30
  -3   9 -10    0.30    0.90
  -2   9 -10  260.87   14.20
  -1   9 -10    8.70    1.50
   0   9 -10  650.83   33.30
   1   9 -10   -0.20    0.90
  -3  -9  10   24.80    2.50
  -4  -9  10   22.70    2.50
  -5  -9  10    9.50    1.70
  -6  -9  10   55.49    4.30
  -7  -9  10   34.40    3.50
  -8  -9  10   44.70    4.20
  -5   9  -9  165.58    9.90
  -4   9  -9   13.20    2.30
  -3   9  -9   58.99    4.30
  -2   9  -9    2.40    1.00
  -1   9  -9   14.50    1.90
   0   9  -9    4.50    1.10
   1   9  -9  347.87   18.20
  -2  -9   9   20.80    2.20
  -3  -9   9  326.37   17.20
  -4  -9   9    6.60    1.30
  -5  -9   9  419.06   21.90
  -6  -9   9    8.20    1.60
  -7  -9   9  338.07   18.20
  -8  -9   9   17.60    2.90
  -9  -9   9  116.09    7.80
  -6   9  -8    2.50    1.30
  -5   9  -8    2.80    1.20
  -4   9  -8  144.89    8.60
  -3   9  -8   10.60    1.90
  -2   9  -8  714.63   36.30
  -1   9  -8   22.60    2.20
   0   9  -8  728.83   36.90
   1   9  -8   52.59    3.60
  -2  -9   8  515.75   26.40
  -3  -9   8    8.60    1.40
  -4  -9   8  195.18   10.70
  -5  -9   8    9.40    1.90
  -5  -9   8    9.40    1.60
  -6  -9   8    4.10    1.30
  -7  -9   8    1.00    1.30
  -8  -9   8   53.19    4.50
  -9  -9   8    1.70    1.70
 -10  -9   8  139.89    9.30
  -7   9  -7  106.89    7.30
  -6   9  -7    5.60    1.50
  -5   9  -7  653.73   33.80
  -4   9  -7    4.30    1.20
  -3   9  -7  222.78   12.20
  -2   9  -7    1.50    0.80
  -1   9  -7  114.39    6.50
   0   9  -7    8.10    1.30
   1   9  -7    7.30    1.40
  -2  -9   7    3.00    0.90
  -3  -9   7  364.06   20.40
  -3  -9   7  376.36   19.20
  -4  -9   7    0.90    1.10
  -4  -9   7    2.00    0.90
  -5  -9   7  476.05   28.00
  -5  -9   7  573.94   27.20
  -6  -9   7    4.10    1.30
  -6  -9   7    5.10    1.70
  -7  -9   7  622.74   32.20
  -8  -9   7   15.10    2.80
  -9  -9   7  286.17   16.00
 -10  -9   7    2.40    1.80
  -7   9  -6    1.00    1.10
  -6   9  -6    9.20    1.90
  -5   9  -6    7.20    1.50
  -4   9  -6   36.70    3.10
  -3   9  -6    4.70    1.10
  -2   9  -6  393.06   20.30
  -1   9  -6    4.10    0.90
   0   9  -6 1311.37   65.49
  -2  -9   6 1036.00   54.09
  -2  -9   6 1074.69   52.89
  -3  -9   6   -0.20    0.70
  -3  -9   6    0.30    0.90
  -4  -9   6  766.02   45.30
  -4  -9   6  998.40   44.60
  -5  -9   6   -1.20    0.80
  -5  -9   6   -0.30    0.90
  -6  -9   6  156.98    9.50
  -6  -9   6  156.18    8.90
  -7  -9   6   31.80    3.20
  -8  -9   6   18.10    2.80
  -9  -9   6    5.00    1.80
 -10  -9   6   44.70    4.60
  -8   9  -5    5.60    1.70
  -7   9  -5  152.88    9.50
  -6   9  -5   37.90    3.50
  -5   9  -5  495.45   25.90
  -4   9  -5   51.19    3.80
  -3   9  -5  777.62   39.40
  -2   9  -5   26.50    2.20
  -1   9  -5  741.93   37.30
   0   9  -5    7.00    1.10
  -1  -9   5  189.38   11.10
  -2  -9   5   21.00    1.80
  -2  -9   5   16.80    2.40
  -3  -9   5    5.70    1.00
  -3  -9   5    4.70    1.40
  -4  -9   5    4.60    1.00
  -4  -9   5    2.50    1.10
  -5  -9   5  392.26   21.00
  -5  -9   5  420.86   21.60
  -6  -9   5    1.40    1.00
  -6  -9   5   -0.30    0.80
  -7  -9   5  310.27   17.20
  -7  -9   5  336.77   17.40
  -8  -9   5    1.40    1.30
  -9  -9   5  497.05   26.30
 -10  -9   5   -0.30    1.50
  -8   9  -4  258.97   14.90
  -7   9  -4   -0.10    0.90
  -6   9  -4  106.69    6.90
  -5   9  -4    1.80    1.00
  -4   9  -4   36.20    3.00
  -3   9  -4    3.50    0.90
  -2   9  -4   75.49    4.50
  -1   9  -4    4.60    0.80
   0   9  -4  934.71   46.10
   0  -9   4  906.81   47.00
  -1  -9   4    1.00    0.70
  -2  -9   4  901.41   49.00
  -2  -9   4 1027.40   48.40
  -3  -9   4   10.00    1.80
  -3  -9   4   11.30    1.50
  -4  -9   4 1399.96   73.49
  -4  -9   4 1544.55   73.99
  -5  -9   4    4.70    1.10
  -5  -9   4    4.80    1.10
  -6  -9   4  429.96   21.30
  -6  -9   4  386.46   21.20
  -7  -9   4   12.60    2.20
  -7  -9   4   15.00    2.10
  -8  -9   4  190.68   10.90
  -9  -9   4    9.90    2.00
  -9   9  -3    1.50    1.30
  -8   9  -3    3.30    1.40
  -7   9  -3   76.69    5.60
  -6   9  -3    6.10    1.50
  -5   9  -3  450.65   23.70
  -4   9  -3    0.30    0.70
  -3   9  -3  892.81   45.10
  -2   9  -3   17.60    1.70
  -1   9  -3 1669.43   81.19
   1  -9   3 1565.54   81.29
   0   9  -3    2.70    0.60
   0  -9   3    2.40    0.80
  -1  -9   3  421.16   22.10
  -2  -9   3    1.10    0.70
  -2  -9   3    1.90    0.60
  -3  -9   3  153.78    8.30
  -3  -9   3  136.89    7.80
  -4  -9   3    4.70    1.00
  -5  -9   3   76.09    4.80
  -5  -9   3   81.29    5.00
  -6  -9   3    8.70    1.40
  -7  -9   3  249.08   13.50
  -7  -9   3  249.78   13.50
  -8  -9   3    0.60    1.00
  -8  -9   3    0.30    1.30
  -9   9  -2    1.80    1.30
  -8   9  -2  235.58   13.70
  -7   9  -2    0.50    1.00
  -6   9  -2  494.35   26.10
  -5   9  -2    4.50    1.30
  -4   9  -2  229.18   12.50
  -2   9  -2    1.30    0.70
   2  -9   2    3.60    1.00
  -1   9  -2    3.60    0.70
   1  -9   2    0.40    0.60
   0   9  -2  335.27   16.80
   0  -9   2  325.07   17.50
   1   9  -2    0.20    0.40
  -1  -9   2    1.80    0.70
  -2  -9   2  930.41   44.30
  -2  -9   2  826.82   43.90
  -3  -9   2    9.40    1.20
  -3  -9   2   10.40    1.50
  -4  -9   2 1774.12   89.79
  -4  -9   2 1833.22   89.99
  -5  -9   2   11.30    1.70
  -5  -9   2   11.20    1.60
  -6  -9   2  722.43   36.10
  -6  -9   2  700.03   36.20
  -8  -9   2  321.47   17.20
  -9   9  -1   45.70    4.40
  -8   9  -1    1.90    1.20
  -7   9  -1    4.50    1.40
  -6   9  -1    2.60    1.10
  -5   9  -1  577.44   30.10
  -4   9  -1   24.90    2.40
  -3   9  -1  562.54   28.80
  -2   9  -1   33.30    2.50
   2  -9   1   33.20    2.80
  -1   9  -1 2298.87  106.99
   1  -9   1 2157.08  108.29
   1  -9   1 1936.81  106.09
   0   9  -1  244.28   13.20
   0  -9   1  258.97   13.30
   0  -9   1  274.47   13.80
   1   9  -1 1759.72   93.29
  -1  -9   1 1980.60   94.19
  -2  -9   1    6.90    1.20
  -2  -9   1    6.30    0.90
  -3  -9   1  523.35   26.60
  -3  -9   1  519.75   26.30
  -4  -9   1    1.00    0.70
  -5  -9   1   25.10    2.40
  -5  -9   1   24.80    2.50
  -6  -9   1   53.39    4.00
  -7  -9   1  163.48    9.40
  -8  -9   1   -0.20    1.20
  -9  -9   1  130.69    8.50
 -10   9   0  112.69    8.10
  -9   9   0    9.80    2.00
  -8   9   0  588.74   31.20
  -7   9   0    1.70    1.10
  -6   9   0  508.75   26.80
  -5   9   0   29.60    2.90
  -4   9   0 1102.59   55.79
  -3   9   0   29.10    2.50
   3  -9   0   28.80    2.30
   3  -9   0   30.70    2.60
  -2   9   0  323.47   17.20
   2  -9   0  334.97   17.40
   2  -9   0  330.17   16.90
  -1   9   0    7.30    1.10
   1  -9   0    7.20    1.30
   0   9   0    0.20    0.40
   0  -9   0    0.40    0.40
   0  -9   0   -0.10    0.40
   1   9   0    9.60    0.90
  -1  -9   0   10.10    1.30
  -1  -9   0   13.30    1.10
  -2  -9   0  414.76   20.70
  -2  -9   0  404.46   21.00
  -3  -9   0   41.30    3.10
  -3  -9   0   43.90    2.70
  -4  -9   0 1465.95   73.39
  -5  -9   0   39.70    3.30
  -6  -9   0  707.63   36.20
  -7  -9   0    1.80    1.30
  -8  -9   0  859.11   43.90
  -9  -9   0   12.40    2.00
 -10   9   1    0.50    1.20
  -9   9   1   94.19    6.90
  -8   9   1    0.80    1.10
  -7   9   1  127.79    8.20
  -6   9   1   38.30    3.50
  -5   9   1   16.00    2.10
  -4   9   1    0.80    0.70
   4  -9  -1   -0.30    0.60
  -3   9   1  393.26   21.00
   3  -9  -1  400.46   20.90
   3  -9  -1  412.46   20.60
  -2   9   1    6.70    1.20
   2  -9  -1    5.10    0.90
  -1   9   1 1663.43   89.29
   1  -9  -1 1886.41   90.49
   1  -9  -1 1833.02   89.39
   0   9   1  269.77   13.90
   0  -9  -1  274.17   14.10
   0  -9  -1  267.97   13.80
   1   9   1 2708.03  130.09
  -1  -9  -1 2363.06  126.79
  -1  -9  -1 2609.04  128.39
  -2  -9  -1   41.40    3.00
  -3  -9  -1  796.82   40.30
  -4  -9  -1   39.70    3.20
  -5  -9  -1  869.71   44.10
  -6  -9  -1    0.50    1.10
  -7  -9  -1    5.00    1.50
  -8  -9  -1    2.90    1.50
  -9  -9  -1   63.19    5.10
 -10   9   2   10.80    2.20
  -9   9   2   -0.10    1.00
  -8   9   2  233.98   13.60
  -7   9   2    2.60    1.20
  -6   9   2  534.35   28.10
  -5   9   2    8.50    1.60
   5  -9  -2    7.90    1.30
  -4   9   2 1339.47   68.49
   4  -9  -2 1395.16   68.09
   4  -9  -2 1352.16   68.29
  -3   9   2    8.10    1.40
   3  -9  -2    9.80    1.40
   3  -9  -2   12.30    1.30
  -2   9   2  730.73   41.00
   2  -9  -2  847.02   40.70
   2  -9  -2  861.31   41.00
  -1   9   2    2.30    0.60
   1  -9  -2    1.40    0.50
   1  -9  -2    3.70    0.70
   0  -9  -2  356.46   18.30
   0  -9  -2  361.66   18.40
  -1  -9  -2    3.60    0.80
  -2  -9  -2    9.00    1.50
  -3  -9  -2   13.40    2.00
  -4  -9  -2  380.46   20.00
  -5  -9  -2    4.40    1.30
  -6  -9  -2  804.62   41.20
  -7  -9  -2    0.30    1.20
  -8  -9  -2  377.26   20.40
  -9  -9  -2    1.80    1.50
 -10   9   3    2.80    1.40
  -9   9   3  280.87   16.10
  -8   9   3   -0.30    0.90
  -7   9   3  184.88   10.90
  -6   9   3    6.70    1.50
   6  -9  -3    8.70    1.40
  -5   9   3   57.29    4.20
   5  -9  -3   58.09    3.90
  -4   9   3    3.90    1.00
   4  -9  -3    4.20    0.90
  -3   9   3  110.49    7.10
   3  -9  -3  130.89    6.90
   3  -9  -3  133.39    7.00
  -2   9   3    2.80    0.70
   2  -9  -3    3.60    0.70
   1  -9  -3  495.35   25.10
   1  -9  -3  494.75   25.10
   0  -9  -3    1.40    0.70
   0  -9  -3    1.40    0.60
  -1  -9  -3 1802.92   89.79
  -2  -9  -3   23.50    2.30
  -3  -9  -3 1254.57   63.09
  -4  -9  -3   -0.10    0.90
  -5  -9  -3  799.12   40.90
  -6  -9  -3    8.70    1.90
  -7  -9  -3  135.69    8.60
  -8  -9  -3    5.50    1.70
  -9  -9  -3    1.40    1.60
 -10   9   4    2.60    1.50
  -9   9   4    6.80    1.80
  -8   9   4  133.09    8.50
  -7   9   4    8.10    1.70
   7  -9  -4    9.00    1.50
  -6   9   4  284.77   15.60
   6  -9  -4  284.87   15.20
  -5   9   4    4.60    1.10
   5  -9  -4    5.20    1.10
  -4   9   4 1110.99   60.09
   4  -9  -4 1279.77   59.89
   3  -9  -4   13.00    1.40
   3  -9  -4   12.80    1.50
   2  -9  -4 1116.59   56.49
   2  -9  -4 1141.99   56.39
   1  -9  -4    2.20    0.80
   1  -9  -4    0.70    0.60
   0  -9  -4  991.60   49.80
   0  -9  -4  993.20   49.80
  -1  -9  -4    2.50    0.80
  -2  -9  -4  103.49    6.20
  -3  -9  -4    2.20    1.00
  -4  -9  -4   60.19    4.60
  -5  -9  -4    1.70    1.20
  -6  -9  -4  178.78   10.70
  -7  -9  -4    1.40    1.40
  -8  -9  -4  432.96   23.40
  -9  -9  -4    3.20    1.80
 -10   9   5    1.20    1.30
  -9   9   5  341.37   19.00
  -8   9   5    0.60    1.00
  -7   9   5  235.88   13.30
   7  -9  -5  229.68   12.70
  -6   9   5    0.10    0.80
   6  -9  -5    0.00    0.70
  -5   9   5  316.47   18.10
   5  -9  -5  366.96   17.90
   4  -9  -5    1.80    0.80
   3  -9  -5   11.60    1.30
   3  -9  -5    7.10    1.20
   2  -9  -5   20.70    2.00
   2  -9  -5   21.80    1.90
   1  -9  -5  181.78    9.80
   1  -9  -5  179.38    9.70
   0  -9  -5    7.50    1.20
   0  -9  -5    5.70    1.00
  -1  -9  -5  888.01   44.80
  -2  -9  -5   33.00    3.00
  -3  -9  -5 1111.09   56.19
  -4  -9  -5   83.09    5.70
  -5  -9  -5  894.21   45.90
  -6  -9  -5   59.19    5.10
  -7  -9  -5  261.47   15.00
  -8  -9  -5    4.60    1.80
 -10   9   6   25.60    3.50
  -9   9   6    3.90    1.50
  -8   9   6   11.00    2.00
   8  -9  -6    9.60    1.70
  -7   9   6   23.00    2.80
   7  -9  -6   28.70    2.80
   6  -9  -6  144.59    8.30
   5  -9  -6    0.10    0.70
   4  -9  -6  986.00   49.60
   3  -9  -6    0.50    0.70
   2  -9  -6 1164.88   56.19
   2  -9  -6 1074.39   55.89
   1  -9  -6    9.50    1.50
   1  -9  -6    7.90    1.50
   0  -9  -6 1345.77   69.69
   0  -9  -6 1438.06   69.69
  -1  -9  -6    6.40    1.30
  -2  -9  -6  495.55   25.80
  -3  -9  -6    5.00    1.40
  -4  -9  -6   56.69    4.60
  -5  -9  -6   11.30    2.10
  -6  -9  -6   11.20    2.20
  -7  -9  -6    1.60    1.50
 -10   9   7    0.20    1.30
  -9   9   7  200.58   12.10
   8  -9  -7   11.10    1.90
   7  -9  -7  526.35   27.30
   6  -9  -7    4.00    1.20
   5  -9  -7  600.34   30.70
   4  -9  -7    2.00    0.90
   3  -9  -7  404.36   21.00
   2  -9  -7    2.10    0.80
   2  -9  -7    2.40    1.00
   1  -9  -7    7.10    1.40
   1  -9  -7    5.60    1.10
   0  -9  -7    6.40    1.20
  -1  -9  -7  132.69    7.80
  -2  -9  -7    1.60    1.00
  -3  -9  -7  291.87   16.00
  -4  -9  -7    6.30    1.70
  -5  -9  -7 1120.59   57.29
  -6  -9  -7    8.60    2.20
  -7  -9  -7  174.88   11.30
   9  -9  -8    1.60    1.30
   8  -9  -8   40.10    3.70
   7  -9  -8    0.80    1.10
   6  -9  -8    4.50    1.30
   5  -9  -8   14.50    2.00
   4  -9  -8  207.68   11.40
   3  -9  -8   10.40    1.60
   2  -9  -8  535.85   27.60
   1  -9  -8   49.99    3.90
   1  -9  -8   49.50    3.50
   0  -9  -8  765.72   38.90
  -1  -9  -8   27.60    2.90
  -2  -9  -8  839.32   43.00
  -3  -9  -8   11.40    2.00
  -4  -9  -8  203.28   12.00
  -5  -9  -8    2.90    1.60
  -6  -9  -8    3.80    1.80
   9  -9  -9   90.79    6.20
   8  -9  -9   10.50    1.90
   7  -9  -9  337.87   18.00
   6  -9  -9    9.90    1.60
   5  -9  -9  441.56   23.00
   4  -9  -9    7.20    1.40
   3  -9  -9  359.26   18.90
   2  -9  -9   22.60    2.60
   1  -9  -9  290.87   15.20
   1  -9  -9  282.67   15.50
   0  -9  -9    3.90    1.20
  -1  -9  -9   12.50    2.40
  -2  -9  -9    1.60    1.20
  -3  -9  -9   69.09    5.40
  -4  -9  -9   11.90    2.30
  -5  -9  -9  265.47   15.50
   8  -9 -10   45.90    4.00
   7  -9 -10   32.10    3.20
   6  -9 -10   58.49    4.30
   5  -9 -10   16.20    2.20
   4  -9 -10   24.00    2.60
   3  -9 -10   32.00    3.00
   2  -9 -10  163.78    9.50
   1  -9 -10    1.00    1.20
   0  -9 -10  624.74   32.20
  -1  -9 -10    6.50    1.60
  -2  -9 -10  293.37   16.30
  -3  -9 -10   -0.60    1.20
  -4  -9 -10  355.56   19.80
   7  -9 -11  179.28   10.40
   6  -9 -11    0.50    1.10
   5  -9 -11  399.86   21.10
   4  -9 -11   10.10    1.80
   3  -9 -11  316.27   17.00
   2  -9 -11    4.00    1.50
   1  -9 -11  250.47   14.00
   0  -9 -11    0.90    1.10
  -1  -9 -11   35.60    3.70
  -2  -9 -11    4.40    1.60
  -3  -9 -11   -0.50    1.40
   6  -9 -12   43.70    3.70
   5  -9 -12    6.90    1.60
   4  -9 -12   37.80    3.50
   3  -9 -12    1.50    1.20
   2  -9 -12   77.79    5.60
   1  -9 -12    7.10    1.90
   0  -9 -12   78.49    6.00
  -1  -9 -12    1.50    1.40
  -2  -9 -12  510.95   27.40
   4  -9 -13   -0.20    1.50
   3  -9 -13  237.68   13.50
   2  -9 -13    3.10    1.70
   0  10 -12   24.40    2.80
   1  10 -12   30.90    3.20
   2  10 -12  198.08   11.30
  -4 -10  12  126.29    7.70
  -5 -10  12    3.80    1.30
  -2  10 -11   19.30    2.60
  -1  10 -11   89.09    5.90
   0  10 -11   80.79    5.40
   1  10 -11  220.48   12.20
   2  10 -11  205.78   11.50
  -4 -10  11  136.59    8.10
  -5 -10  11   -0.60    1.00
  -6 -10  11   28.40    3.10
  -7 -10  11   64.79    5.50
  -3  10 -10  182.88   10.60
  -2  10 -10    3.10    1.20
  -1  10 -10  286.97   15.40
   0  10 -10   61.29    4.30
   1  10 -10   41.30    3.30
  -3 -10  10   46.00    3.60
  -4 -10  10  158.38    9.10
  -5 -10  10   11.60    2.10
  -6 -10  10  254.57   14.00
  -7 -10  10   54.39    4.40
  -8 -10  10  126.49    8.20
  -4  10  -9  137.09    8.40
  -3  10  -9  178.98   10.30
  -2  10  -9   -0.10    0.90
  -1  10  -9  248.38   13.40
   0  10  -9   25.40    2.50
   1  10  -9  400.36   20.80
  -3 -10   9  150.58    8.60
  -4 -10   9  313.47   16.60
  -5 -10   9   41.90    3.50
  -6 -10   9  145.39    8.60
  -7 -10   9    2.10    1.30
  -8 -10   9  103.79    7.00
  -9 -10   9   80.79    7.30
  -5  10  -8   35.20    3.40
  -4  10  -8   54.09    4.20
  -3  10  -8  125.69    7.50
  -2  10  -8  176.68    9.90
  -1  10  -8  265.97   14.10
   0  10  -8    6.60    1.20
   1  10  -8  293.27   15.40
  -3 -10   8  120.69    7.00
  -4 -10   8  147.39    8.40
  -5 -10   8   37.10    4.30
  -5 -10   8   44.10    3.40
  -6 -10   8  269.97   14.70
  -7 -10   8   33.70    3.40
  -8 -10   8  118.39    7.60
  -9 -10   8   -0.70    1.40
  -6  10  -7  109.89    7.20
  -5  10  -7    2.80    1.20
  -4  10  -7   35.60    3.20
  -3  10  -7   75.39    5.00
  -2  10  -7  338.97   17.80
  -1  10  -7  212.38   11.40
   0  10  -7   69.79    4.30
   1  10  -7  575.74   29.30
  -2 -10   7   15.90    1.90
  -3 -10   7  221.18   11.40
  -3 -10   7  198.88   12.60
  -4 -10   7  179.08   12.10
  -4 -10   7  220.38   11.10
  -5 -10   7  124.59    9.20
  -5 -10   7  162.48    8.40
  -6 -10   7  232.98   11.60
  -6 -10   7  178.68   12.30
  -7 -10   7   16.20    2.60
  -8 -10   7  129.09    8.10
  -9 -10   7   22.10    3.30
  -7  10  -6    2.00    1.30
  -6  10  -6  135.19    8.40
  -5  10  -6    2.80    1.10
  -4  10  -6  302.37   16.30
  -3  10  -6  149.69    8.60
  -2  10  -6  124.09    7.10
  -1  10  -6  309.67   16.10
   0  10  -6  128.49    7.10
   1  10  -6  470.75   24.00
  -2 -10   6   -0.30    0.80
  -2 -10   6   -0.30    0.70
  -3 -10   6  347.77   16.60
  -3 -10   6  283.97   17.70
  -4 -10   6   50.29    4.70
  -4 -10   6   65.89    4.10
  -5 -10   6  131.59    7.40
  -5 -10   6  121.09    8.20
  -6 -10   6  311.17   16.80
  -6 -10   6  319.77   17.50
  -7 -10   6   16.40    2.60
  -8 -10   6  135.59    8.30
 -10 -10   6  163.98   10.20
  -7  10  -5   88.59    6.30
  -6  10  -5  196.08   11.40
  -5  10  -5    2.70    1.10
  -4  10  -5  149.29    8.70
  -3  10  -5   29.30    2.60
  -2  10  -5  452.85   23.20
  -1  10  -5  227.08   12.00
   0  10  -5   52.59    3.30
   1  10  -5  343.07   16.80
  -1 -10   5  304.37   17.90
  -2 -10   5    8.90    1.40
  -2 -10   5    9.50    1.90
  -3 -10   5  734.93   35.90
  -3 -10   5  682.33   36.80
  -4 -10   5   27.70    2.40
  -4 -10   5   27.20    3.10
  -5 -10   5  255.77   13.70
  -5 -10   5  232.48   13.00
  -6 -10   5  260.07   14.80
  -6 -10   5  294.87   15.30
  -7 -10   5   73.89    5.00
  -7 -10   5   68.09    4.90
  -8 -10   5  159.28    9.40
  -9 -10   5   11.90    2.10
  -8  10  -4   61.49    5.10
  -7  10  -4   79.79    5.90
  -6  10  -4   57.69    4.50
  -5  10  -4    9.20    1.60
  -4  10  -4  551.24   28.50
  -3  10  -4   32.90    2.70
  -2  10  -4  339.67   17.60
  -1  10  -4  192.68   10.20
   0  10  -4  247.68   12.40
   0 -10   4  227.28   13.40
   1  10  -4  581.94   27.10
  -1 -10   4  486.05   28.00
  -2 -10   4  182.08    9.50
  -2 -10   4  173.38   10.40
  -3 -10   4  791.12   41.00
  -3 -10   4  841.12   41.80
  -4 -10   4   61.59    4.30
  -4 -10   4   53.79    3.70
  -5 -10   4  290.57   14.90
  -5 -10   4  259.47   14.50
  -6 -10   4   63.29    4.50
  -6 -10   4   72.89    4.70
  -7 -10   4  151.88    8.40
  -7 -10   4  131.89    8.30
  -8 -10   4  339.47   19.10
  -8  10  -3   19.50    2.90
  -7  10  -3  143.59    9.00
  -6  10  -3  135.49    8.50
  -5  10  -3   81.79    5.50
  -4  10  -3  395.56   20.80
  -3  10  -3   23.30    2.20
  -2  10  -3  671.73   34.00
  -1  10  -3  127.29    6.80
   1 -10   3  116.99    7.60
   0  10  -3  576.34   27.50
   0 -10   3  509.65   28.30
   1  10  -3  263.87   13.80
  -1 -10   3  274.27   14.70
  -2 -10   3  215.38   11.70
  -2 -10   3  230.98   12.30
  -3 -10   3  591.34   31.70
  -3 -10   3  664.73   32.20
  -4 -10   3    1.40    0.80
  -4 -10   3    2.20    0.90
  -5 -10   3  884.91   43.50
  -5 -10   3  832.42   43.30
  -6 -10   3   57.89    4.20
  -6 -10   3   65.79    4.30
  -7 -10   3  177.88   10.00
  -8 -10   3  111.29    6.90
  -9  10  -2   75.79    6.20
  -8  10  -2    0.90    1.20
  -7  10  -2  263.27   15.00
  -6  10  -2  162.68    9.80
  -5  10  -2  109.99    7.00
  -4  10  -2   57.29    4.10
  -3  10  -2  124.59    7.30
  -2  10  -2 1080.59   51.79
   2 -10   2  978.70   52.29
  -1  10  -2    0.50    0.50
   1 -10   2    2.60    0.90
   0  10  -2  460.65   23.60
   0 -10   2  473.25   24.40
   1  10  -2  202.48   10.90
  -1 -10   2  220.38   11.60
  -2 -10   2  472.95   23.50
  -2 -10   2  436.56   23.00
  -3 -10   2  638.84   31.30
  -3 -10   2  587.44   30.90
  -4 -10   2   46.00    3.20
  -4 -10   2   50.19    3.50
  -5 -10   2  297.97   15.60
  -5 -10   2  297.97   15.80
  -6 -10   2   12.80    2.10
  -7 -10   2  254.37   13.90
  -8 -10   2  113.49    7.10
  -9  10  -1  130.19    8.90
  -8  10  -1    5.50    1.60
  -7  10  -1  196.78   11.70
  -6  10  -1    0.50    0.90
  -5  10  -1   85.69    5.80
  -4  10  -1  153.28    8.90
  -3  10  -1  439.36   22.80
  -2  10  -1 1059.19   51.09
   2 -10   1  970.60   51.49
  -1  10  -1   53.39    3.40
   1 -10   1   55.09    3.90
   0  10  -1   79.99    4.60
   0 -10   1   86.49    5.20
   1  10  -1   65.79    3.90
  -1 -10   1   75.89    4.50
  -2 -10   1 1207.78   60.49
  -3 -10   1  303.37   15.40
  -3 -10   1  294.27   15.70
  -4 -10   1    0.80    0.80
  -5 -10   1  392.76   20.50
  -6 -10   1    6.50    1.40
  -7 -10   1  519.65   27.00
  -8 -10   1   82.19    5.70
  -9 -10   1   44.80    4.00
  -9  10   0   51.39    4.80
  -8  10   0   19.30    3.00
  -7  10   0  185.98   11.30
  -6  10   0    2.70    1.20
  -5  10   0  371.56   20.00
  -4  10   0  310.47   16.80
  -3  10   0  127.49    7.70
   3 -10   0  134.39    7.80
  -2  10   0  279.67   14.80
   2 -10   0  272.87   15.00
   2 -10   0  286.97   14.50
  -1  10   0  121.59    7.00
   1 -10   0  128.19    6.70
   1 -10   0  127.89    7.30
   0  10   0 1035.20   54.39
   0 -10   0 1146.19   54.79
   1  10   0  127.89    6.90
  -1 -10   0  134.19    7.30
  -2 -10   0  325.97   17.00
  -3 -10   0  169.78    9.40
  -4 -10   0  428.66   22.20
  -5 -10   0  533.55   27.50
  -6 -10   0    1.60    1.20
  -7 -10   0  282.67   15.50
  -8 -10   0   34.30    3.70
  -9 -10   0   82.79    6.00
  -9  10   1   28.40    3.60
  -8  10   1   58.59    5.00
  -7  10   1  369.46   20.40
  -6  10   1    3.20    1.30
  -5  10   1  281.17   15.50
  -4  10   1    1.20    0.90
   4 -10  -1    1.30    0.70
   4 -10  -1    0.40    0.70
  -3  10   1  219.98   12.60
   3 -10  -1  243.68   12.20
   3 -10  -1  229.78   12.60
  -2  10   1  954.40   52.99
   2 -10  -1 1109.49   52.59
   2 -10  -1 1096.19   53.09
  -1  10   1   67.59    4.30
   1 -10  -1   72.39    4.00
   1 -10  -1   70.49    4.30
   0  10   1   85.29    5.00
   0 -10  -1   86.39    5.10
   0 -10  -1   90.09    4.80
  -1 -10  -1   58.69    3.80
  -1 -10  -1   73.09    4.20
  -2 -10  -1 1215.78   60.89
  -3 -10  -1  554.94   28.40
  -4 -10  -1  223.28   12.20
  -5 -10  -1  126.19    7.60
  -6 -10  -1    1.20    1.30
  -7 -10  -1  320.87   17.50
  -8 -10  -1    7.90    1.90
  -9 -10  -1  214.68   12.50
 -10  10   2   70.49    6.10
  -9  10   2   45.80    4.60
  -8  10   2   85.79    6.40
  -7  10   2  179.48   10.90
  -6  10   2    0.80    1.00
  -5  10   2  219.88   12.50
   5 -10  -2  219.78   11.90
  -4  10   2   34.50    3.00
   4 -10  -2   33.50    2.80
   4 -10  -2   36.10    2.70
  -3  10   2  464.45   25.90
   3 -10  -2  504.45   25.80
   3 -10  -2  536.65   25.50
  -2  10   2  367.56   21.80
   2 -10  -2  448.26   21.50
   2 -10  -2  449.16   21.80
   1 -10  -2  234.08   12.50
   1 -10  -2  241.98   12.30
   0 -10  -2  500.65   25.20
   0 -10  -2  489.55   25.00
  -1 -10  -2    0.40    0.60
  -1 -10  -2    3.50    0.80
  -2 -10  -2 1200.78   60.19
  -3 -10  -2  171.78    9.60
  -4 -10  -2   80.29    5.40
  -5 -10  -2  194.08   11.10
  -6 -10  -2  281.17   15.50
  -7 -10  -2  472.05   25.00
  -8 -10  -2    2.00    1.60
  -9 -10  -2  125.39    8.30
 -10  10   3   92.69    7.20
  -9  10   3   62.99    5.50
  -8  10   3   72.19    5.70
  -7  10   3  120.39    7.90
  -6  10   3   43.20    3.70
   6 -10  -3   41.10    3.30
  -5  10   3  599.24   32.50
   5 -10  -3  655.83   32.00
  -3  10   3  482.25   29.00
   3 -10  -3  603.94   28.80
   3 -10  -3  603.34   28.60
   2 -10  -3  225.58   11.90
   2 -10  -3  230.08   12.00
   1 -10  -3  294.37   15.10
   1 -10  -3  291.07   15.20
   0 -10  -3  617.64   31.40
   0 -10  -3  621.44   31.30
  -1 -10  -3  120.89    7.00
  -1 -10  -3  132.89    7.30
  -2 -10  -3  793.62   40.20
  -3 -10  -3   34.00    3.10
  -4 -10  -3  611.14   31.50
  -5 -10  -3  141.79    8.60
  -6 -10  -3  255.47   14.40
  -7 -10  -3  266.97   15.10
  -8 -10  -3   36.00    4.30
  -9 -10  -3  199.68   12.10
 -10  10   4   81.49    6.60
  -9  10   4    2.60    1.50
  -8  10   4  269.37   15.50
  -7  10   4  100.89    6.90
  -6  10   4   53.49    4.30
   6 -10  -4   55.79    3.90
  -5  10   4  191.88   11.40
   5 -10  -4  213.88   11.10
   4 -10  -4   51.89    3.50
   3 -10  -4  823.82   41.90
   3 -10  -4  843.22   42.00
   2 -10  -4  210.38   10.80
   2 -10  -4  195.38   10.70
   1 -10  -4  636.94   31.80
   1 -10  -4  619.84   31.80
   0 -10  -4  269.47   14.20
   0 -10  -4  272.17   14.20
  -1 -10  -4  221.78   11.90
  -2 -10  -4  430.16   22.40
  -3 -10  -4   48.30    3.90
  -4 -10  -4  886.41   45.20
  -5 -10  -4   18.70    3.10
  -6 -10  -4  107.29    7.40
  -7 -10  -4  155.58    9.80
  -8 -10  -4  110.29    7.80
 -10  10   5   56.99    5.30
  -9  10   5    9.40    2.20
  -8  10   5  109.19    7.50
  -7  10   5   47.30    4.20
   7 -10  -5   50.69    3.80
   6 -10  -5  220.18   12.00
   5 -10  -5  221.98   12.00
   4 -10  -5   27.30    2.30
   3 -10  -5  800.72   40.40
   3 -10  -5  807.12   40.50
   2 -10  -5   11.30    1.50
   2 -10  -5    8.90    1.40
   1 -10  -5  350.76   18.60
   1 -10  -5  370.56   18.70
   0 -10  -5   56.19    3.80
   0 -10  -5   56.99    3.80
  -1 -10  -5  259.07   13.90
  -2 -10  -5  600.84   30.90
  -3 -10  -5   40.30    3.60
  -4 -10  -5  230.18   13.00
  -5 -10  -5    1.10    1.40
  -6 -10  -5  377.86   20.60
  -7 -10  -5  156.48   10.00
 -10  10   6  110.29    8.00
  -9  10   6   -0.70    1.10
   8 -10  -6  104.99    6.70
   7 -10  -6   15.60    2.30
   6 -10  -6  290.37   15.50
   5 -10  -6  131.69    7.60
   4 -10  -6   69.09    4.40
   3 -10  -6  387.56   20.10
   2 -10  -6    0.00    0.60
   2 -10  -6    0.40    0.80
   1 -10  -6  506.25   26.30
   1 -10  -6  523.15   26.40
   0 -10  -6  131.09    7.40
   0 -10  -6  126.99    7.50
  -1 -10  -6  359.16   18.90
  -2 -10  -6  160.58    9.30
  -3 -10  -6  208.38   11.80
  -4 -10  -6  453.15   24.10
  -5 -10  -6    4.20    1.80
  -6 -10  -6  232.18   13.60
  -7 -10  -6    0.50    1.60
   8 -10  -7  102.89    6.70
   7 -10  -7   16.30    2.40
   6 -10  -7  228.58   12.50
   5 -10  -7  179.78   10.00
   4 -10  -7  248.68   13.30
   3 -10  -7  254.77   13.60
   2 -10  -7   16.20    1.90
   2 -10  -7   16.30    2.10
   1 -10  -7  562.44   28.90
   1 -10  -7  570.94   29.10
   0 -10  -7   65.69    4.60
   0 -10  -7   71.29    4.60
  -1 -10  -7  246.68   13.50
  -2 -10  -7  416.16   22.00
  -3 -10  -7  101.69    6.80
  -4 -10  -7   47.90    4.50
  -5 -10  -7    3.00    1.60
  -6 -10  -7  202.68   12.30
   9 -10  -8   -0.30    1.10
   8 -10  -8  103.49    6.80
   7 -10  -8   31.60    3.10
   6 -10  -8  283.37   15.20
   5 -10  -8   43.70    3.40
   4 -10  -8  170.48    9.60
   3 -10  -8  135.39    7.80
   2 -10  -8   56.29    4.10
   1 -10  -8  277.67   14.90
   1 -10  -8  275.27   14.70
   0 -10  -8    3.00    1.10
   0 -10  -8    3.30    1.30
  -1 -10  -8  302.97   16.30
  -2 -10  -8  226.58   12.80
  -3 -10  -8  159.58    9.70
  -4 -10  -8   75.89    5.90
  -5 -10  -8   55.99    5.20
   8 -10  -9  101.49    6.70
   7 -10  -9    3.40    1.30
   6 -10  -9  163.68    9.40
   5 -10  -9   48.00    3.70
   4 -10  -9  359.86   19.00
   3 -10  -9  165.28    9.40
   2 -10  -9  101.79    6.40
   1 -10  -9  347.47   19.30
   1 -10  -9  378.06   19.30
   0 -10  -9   22.30    2.70
   0 -10  -9   20.10    2.80
  -1 -10  -9  260.97   14.40
  -2 -10  -9   -0.40    1.10
  -3 -10  -9  221.98   12.90
  -4 -10  -9  180.18   11.10
   7 -10 -10   61.99    4.70
   6 -10 -10  287.37   15.60
   5 -10 -10   13.30    2.20
   4 -10 -10  180.78   10.20
   3 -10 -10   46.90    3.80
   2 -10 -10  166.28    9.60
   1 -10 -10   33.20    3.40
   0 -10 -10   55.89    4.30
   0 -10 -10   53.69    4.50
  -1 -10 -10  297.47   16.30
  -2 -10 -10    2.00    1.40
  -3 -10 -10  228.28   13.30
  -4 -10 -10   87.99    7.60
   6 -10 -11   31.40    3.10
   5 -10 -11    0.20    1.10
   4 -10 -11  156.08    9.10
   3 -10 -11    1.40    1.20
   2 -10 -11  181.88   10.50
   1 -10 -11  194.88   11.30
   0 -10 -11   70.49    5.40
  -1 -10 -11   92.59    6.50
  -2 -10 -11   14.70    2.50
  -3 -10 -11  235.98   14.60
   5 -10 -12    6.50    1.70
   4 -10 -12  145.29    8.70
   3 -10 -12   10.20    1.90
   2 -10 -12  170.78   10.10
   1 -10 -12   28.80    3.50
   0 -10 -12   23.50    3.50
  -1 -10 -12   74.29    6.80
  -1  11 -11    1.90    1.20
   0  11 -11  264.87   14.40
   1  11 -11    4.70    1.30
   2  11 -11   53.39    4.10
  -4 -11  11   33.90    3.10
  -5 -11  11    1.20    1.10
  -2  11 -10    1.00    1.00
  -1  11 -10    4.00    1.20
   0  11 -10    2.30    1.10
   1  11 -10   83.29    5.40
   2  11 -10   21.30    2.50
  -4 -11  10    5.50    1.30
  -5 -11  10  356.76   18.90
  -6 -11  10    2.20    1.20
  -7 -11  10  128.29    8.00
  -4  11  -9  200.08   12.10
  -3  11  -9    4.40    1.30
  -2  11  -9  265.67   14.40
  -1  11  -9    0.00    0.80
   0  11  -9  445.06   23.10
   1  11  -9   12.90    2.00
   2  11  -9  401.96   21.00
  -3 -11   9   17.70    2.20
  -4 -11   9   44.30    3.50
  -5 -11   9    1.00    1.00
  -6 -11   9   12.40    2.30
  -7 -11   9    2.10    1.30
  -8 -11   9   82.19    5.90
  -5  11  -8  239.98   14.40
  -4  11  -8    5.00    1.40
  -3  11  -8   96.99    6.20
  -2  11  -8    2.20    1.00
  -1  11  -8   22.70    2.30
   0  11  -8   12.10    1.80
   1  11  -8   54.69    3.70
  -3 -11   8  161.58    9.10
  -4 -11   8   40.10    3.20
  -5 -11   8  333.17   16.20
  -5 -11   8  263.37   17.40
  -6 -11   8    1.90    1.10
  -7 -11   8  500.55   26.20
  -8 -11   8   -0.30    1.30
  -5  11  -7   -0.20    0.90
  -4  11  -7  114.09    7.10
  -3  11  -7   27.80    2.70
  -2  11  -7  460.25   23.80
  -1  11  -7   12.00    1.70
   0  11  -7  432.46   22.30
   1  11  -7   10.40    1.60
  -3 -11   7   14.00    1.90
  -3 -11   7    9.30    2.10
  -4 -11   7  477.35   22.10
  -4 -11   7  365.26   23.20
  -5 -11   7   25.80    3.60
  -5 -11   7   27.50    2.70
  -6 -11   7   17.90    3.20
  -6 -11   7   20.70    2.50
  -7 -11   7    3.70    1.40
  -8 -11   7    0.60    1.30
  -9 -11   7    0.00    1.40
  -6  11  -6    5.80    1.50
  -5  11  -6  371.46   19.90
  -4  11  -6    0.20    0.90
  -3  11  -6  292.37   15.70
  -2  11  -6    0.00    0.70
  -1  11  -6  484.35   24.80
   0  11  -6   30.00    2.40
   1  11  -6   13.80    1.60
  -2 -11   6    5.70    1.70
  -3 -11   6   38.40    4.20
  -3 -11   6   47.60    3.30
  -4 -11   6    7.50    1.80
  -5 -11   6  193.18   10.70
  -5 -11   6  195.98   11.80
  -6 -11   6    9.30    1.60
  -6 -11   6   10.00    2.00
  -7 -11   6  535.75   27.80
  -8 -11   6    0.40    1.30
  -9 -11   6  336.37   18.80
  -7  11  -5    1.90    1.30
  -6  11  -5   29.70    3.20
  -5  11  -5    1.80    1.10
  -4  11  -5    0.20    0.90
  -3  11  -5    2.30    1.00
  -2  11  -5   41.60    3.10
  -1  11  -5  139.39    7.70
   0  11  -5  695.53   35.10
   1  11  -5   36.90    2.50
  -1 -11   5   28.90    3.50
  -2 -11   5  458.65   24.80
  -3 -11   5   18.60    2.80
  -3 -11   5   22.70    2.10
  -4 -11   5  743.83   39.90
  -4 -11   5  837.32   41.00
  -5 -11   5   -0.30    1.00
  -5 -11   5    0.30    0.90
  -6 -11   5  355.16   19.60
  -6 -11   5  395.76   20.20
  -7 -11   5   24.80    2.90
  -7 -11   5   27.50    3.00
  -7  11  -4  120.09    8.00
  -6  11  -4   19.80    2.70
  -5  11  -4  260.27   14.40
  -4  11  -4   10.70    1.80
  -3  11  -4  464.75   24.10
  -2  11  -4   11.60    1.60
  -1  11  -4  623.74   31.60
   0  11  -4    0.50    0.50
   0 -11   4    0.10    0.90
   1  11  -4  192.18    9.90
  -1 -11   4  178.78   11.00
  -2 -11   4   78.59    5.60
  -3 -11   4   12.50    1.60
  -3 -11   4   11.80    2.20
  -4 -11   4    3.60    1.20
  -4 -11   4    2.20    0.90
  -5 -11   4   61.69    4.40
  -5 -11   4   56.09    3.90
  -6 -11   4    5.30    1.40
  -6 -11   4    6.50    1.40
  -7 -11   4  343.87   18.30
  -8  11  -3   63.89    5.30
  -7  11  -3    0.10    1.00
  -6  11  -3  373.66   20.40
  -5  11  -3   27.90    2.90
  -4  11  -3    8.50    1.50
  -3  11  -3    4.90    1.10
  -2  11  -3   14.00    1.70
  -1  11  -3   60.99    3.60
   1 -11   3   48.90    4.30
   0  11  -3  364.56   18.20
   0 -11   3  346.97   19.30
   1  11  -3   19.40    1.60
  -1 -11   3   19.50    2.50
  -2 -11   3  981.50   49.90
  -3 -11   3    6.60    1.30
  -3 -11   3    6.30    1.00
  -4 -11   3  522.55   28.00
  -4 -11   3  581.14   28.50
  -5 -11   3    0.80    0.90
  -5 -11   3    0.20    0.80
  -6 -11   3  967.50   49.00
  -7 -11   3    1.40    1.00
  -8 -11   3  183.08   10.40
  -8  11  -2    0.00    1.00
  -7  11  -2   22.40    3.10
  -6  11  -2   25.90    3.10
  -5  11  -2  290.77   16.00
  -4  11  -2    4.60    1.20
  -3  11  -2  666.73   34.10
  -2  11  -2   10.50    1.50
   2 -11   2    9.00    1.70
  -1  11  -2  843.82   41.20
   1 -11   2  792.32   42.00
   0 -11   2   10.40    1.70
   1  11  -2  330.87   17.90
  -1 -11   2  371.66   18.70
  -2 -11   2   33.60    2.90
  -3 -11   2  615.64   31.10
  -3 -11   2  599.84   30.70
  -4 -11   2   11.40    1.90
  -5 -11   2   43.30    3.40
  -6 -11   2    3.50    1.20
  -7 -11   2   45.90    3.90
  -8 -11   2   15.40    2.70
  -8  11  -1  174.98   11.00
  -7  11  -1    1.60    1.20
  -6  11  -1  375.76   20.50
  -5  11  -1   12.10    2.20
  -4  11  -1  213.78   12.00
  -3  11  -1  247.78   13.00
   3 -11   1  228.48   13.30
  -2  11  -1   41.10    3.10
   2 -11   1   41.10    3.50
  -1  11  -1   63.09    3.90
   1 -11   1   59.39    4.40
   0  11  -1   67.29    4.10
   0 -11   1   72.09    4.70
   1  11  -1   73.79    4.30
  -1 -11   1   79.99    4.90
   2  11  -1 1215.68   64.09
  -2 -11   1 1333.37   63.99
  -3 -11   1   54.99    3.80
  -4 -11   1  719.13   36.60
  -5 -11   1   59.59    4.30
  -6 -11   1  691.63   35.50
  -7 -11   1    5.00    1.50
  -8 -11   1  498.05   26.10
  -9 -11   1   10.20    1.90
  -9  11   0   23.00    3.40
  -8  11   0   -0.20    1.10
  -7  11   0    0.00    1.10
  -6  11   0   53.09    4.50
  -5  11   0  203.58   11.90
  -4  11   0    1.60    1.00
  -3  11   0  492.65   25.40
   3 -11   0  479.95   25.50
  -2  11   0   23.60    2.30
   2 -11   0   23.40    2.50
  -1  11   0 1468.05   74.89
   1 -11   0 1530.85   75.19
   0 -11   0    2.90    0.90
  -1 -11   0 1565.94   78.29
  -2 -11   0   31.70    2.60
  -3 -11   0  624.74   31.90
  -5 -11   0  307.17   16.50
  -6 -11   0   80.29    5.70
  -7 -11   0    1.40    1.40
  -8 -11   0    0.20    1.40
  -9 -11   0   44.10    4.40
  -9  11   1    7.90    2.20
  -8  11   1  307.27   17.70
  -7  11   1    3.30    1.50
  -6  11   1  475.65   25.60
  -5  11   1   39.70    3.70
  -4  11   1  522.55   28.00
   4 -11  -1  515.35   27.80
   4 -11  -1  566.34   27.50
  -3  11   1   45.30    3.60
   3 -11  -1   40.30    3.50
   3 -11  -1   49.99    3.20
  -2  11   1 1095.49   59.49
   2 -11  -1 1211.28   58.99
   2 -11  -1 1240.58   59.59
   1 -11  -1   80.99    5.00
   0 -11  -1   72.79    4.50
  -1 -11  -1   72.99    4.60
  -2 -11  -1   45.30    3.30
  -3 -11  -1  303.47   16.10
  -4 -11  -1  296.67   15.90
  -5 -11  -1   21.80    3.00
  -6 -11  -1  658.43   34.00
  -7 -11  -1    3.10    1.60
  -8 -11  -1  309.07   17.10
  -9 -11  -1   -0.50    1.50
  -9  11   2  140.99    9.60
  -8  11   2    4.50    1.70
  -7  11   2   31.50    3.60
  -6  11   2    3.70    1.40
  -5  11   2   28.20    3.10
   5 -11  -2   31.60    2.70
  -4  11   2    6.70    1.50
   4 -11  -2    9.50    1.70
   4 -11  -2    9.70    1.40
  -3  11   2  453.95   26.50
   3 -11  -2  543.25   26.00
   3 -11  -2  534.45   26.50
   2 -11  -2   37.50    2.90
   2 -11  -2   34.30    2.50
   1 -11  -2  369.86   18.90
   1 -11  -2  373.06   19.20
   0 -11  -2    2.80    0.80
   0 -11  -2    0.70    0.60
  -1 -11  -2  942.71   47.50
  -2 -11  -2   12.40    2.00
  -3 -11  -2  849.22   43.10
  -4 -11  -2    6.80    1.50
  -5 -11  -2  470.35   24.70
  -6 -11  -2   47.10    4.50
  -7 -11  -2   49.50    4.70
  -8 -11  -2   -0.10    1.50
  -9  11   3    8.30    2.10
  -8  11   3  115.29    8.10
  -7  11   3    0.20    1.00
  -6  11   3  645.04   34.80
   6 -11  -3  686.23   34.10
  -5  11   3    0.60    0.90
   5 -11  -3   -0.40    0.70
   4 -11  -3  444.36   24.00
   4 -11  -3  481.25   23.80
   3 -11  -3    8.20    1.60
   3 -11  -3   10.00    1.40
   2 -11  -3  984.20   49.20
   2 -11  -3  979.90   49.40
   1 -11  -3   19.70    1.70
   1 -11  -3   18.60    1.90
   0 -11  -3  409.46   20.70
   0 -11  -3  391.26   20.50
  -1 -11  -3   60.29    3.90
  -1 -11  -3   64.99    4.20
  -2 -11  -3   19.20    2.40
  -3 -11  -3   12.60    2.40
  -4 -11  -3   14.50    2.80
  -5 -11  -3   46.30    4.30
  -6 -11  -3  651.43   33.90
  -7 -11  -3    0.90    1.60
  -8 -11  -3  119.99    8.20
  -9  11   4  216.48   13.40
  -8  11   4    2.50    1.40
  -7  11   4  215.78   12.80
   6 -11  -4    4.40    1.20
   5 -11  -4   51.09    3.60
   4 -11  -4    1.40    0.80
   3 -11  -4   12.30    1.60
   3 -11  -4   13.10    1.70
   2 -11  -4   87.19    5.20
   2 -11  -4   86.99    5.10
   1 -11  -4  208.98   11.30
   1 -11  -4  215.18   11.30
   0 -11  -4    0.20    0.70
   0 -11  -4    2.50    0.90
  -1 -11  -4  680.53   33.70
  -1 -11  -4  641.84   33.50
  -2 -11  -4   14.10    2.30
  -3 -11  -4  640.34   33.00
  -5 -11  -4  435.36   23.30
  -6 -11  -4   34.70    4.20
  -7 -11  -4  225.58   13.30
  -9  11   5    0.20    1.30
   7 -11  -5   20.10    2.50
   6 -11  -5  298.47   15.90
   5 -11  -5    2.70    1.00
   4 -11  -5  799.02   40.40
   3 -11  -5   26.40    2.30
   3 -11  -5   25.80    2.30
   2 -11  -5  566.54   29.00
   2 -11  -5  574.04   29.00
   1 -11  -5   37.00    2.90
   1 -11  -5   39.30    2.90
   0 -11  -5  713.83   36.40
   0 -11  -5  720.53   36.40
  -1 -11  -5  153.18    8.60
  -1 -11  -5  144.39    8.40
  -2 -11  -5   57.69    4.40
  -3 -11  -5    0.50    1.20
  -5 -11  -5    2.90    1.60
  -6 -11  -5   55.89    5.20
  -7 -11  -5    3.70    1.80
   8 -11  -6    2.00    1.20
   7 -11  -6  467.85   24.50
   6 -11  -6   10.80    1.70
   5 -11  -6  192.68   10.60
   4 -11  -6   12.90    1.80
   3 -11  -6   58.29    3.90
   2 -11  -6   11.40    1.70
   2 -11  -6    8.10    1.60
   1 -11  -6   14.30    1.90
   1 -11  -6   13.60    1.90
   0 -11  -6   26.10    2.60
   0 -11  -6   28.10    2.70
  -1 -11  -6  554.94   28.60
  -2 -11  -6   -1.10    1.00
  -3 -11  -6  411.96   21.90
  -4 -11  -6    0.90    1.30
  -5 -11  -6  648.34   34.00
  -6 -11  -6    8.60    2.20
   8 -11  -7   -0.10    1.10
   7 -11  -7    6.80    1.60
   6 -11  -7   18.70    2.40
   5 -11  -7   35.50    3.00
   4 -11  -7  521.35   26.80
   3 -11  -7   19.50    2.20
   2 -11  -7  793.82   40.30
   1 -11  -7    9.70    1.70
   1 -11  -7   10.40    1.90
   0 -11  -7  448.76   23.50
   0 -11  -7  452.25   23.40
  -1 -11  -7    9.80    1.70
  -2 -11  -7  586.54   30.40
  -3 -11  -7   34.80    3.80
  -4 -11  -7  163.88   10.10
  -5 -11  -7    0.40    1.50
   8 -11  -8    0.80    1.20
   7 -11  -8  494.35   25.80
   6 -11  -8    2.30    1.10
   5 -11  -8  387.56   20.30
   4 -11  -8   49.20    3.70
   3 -11  -8  181.78   10.10
   2 -11  -8    0.00    0.90
   1 -11  -8   55.59    4.10
   1 -11  -8   54.59    4.00
   0 -11  -8    9.60    1.80
   0 -11  -8   11.50    2.20
  -1 -11  -8   25.80    3.00
  -2 -11  -8    1.40    1.30
  -3 -11  -8  123.59    8.10
  -4 -11  -8    6.60    2.00
  -5 -11  -8  363.76   20.40
   7 -11  -9    2.80    1.30
   6 -11  -9   10.70    1.80
   5 -11  -9    2.80    1.20
   4 -11  -9   53.19    4.00
   3 -11  -9   19.10    2.50
   2 -11  -9  381.86   20.10
   1 -11  -9   13.00    2.10
   0 -11  -9  446.66   23.80
   0 -11  -9  458.95   23.70
  -1 -11  -9   -0.80    1.10
  -2 -11  -9  323.27   17.70
  -3 -11  -9    1.60    1.50
  -4 -11  -9  266.87   15.40
   7 -11 -10  146.69   10.50
   6 -11 -10    2.30    1.20
   5 -11 -10  418.86   22.00
   4 -11 -10    5.80    1.50
   3 -11 -10  434.56   22.80
   2 -11 -10   16.90    2.50
   1 -11 -10   77.29    5.50
   0 -11 -10    1.00    1.20
   0 -11 -10    1.40    1.40
  -1 -11 -10    4.80    1.60
  -2 -11 -10    0.50    1.40
  -3 -11 -10    0.20    1.50
   5 -11 -11    1.40    1.20
   4 -11 -11   38.90    3.50
   3 -11 -11   31.70    3.20
   2 -11 -11   48.10    4.00
   1 -11 -11    4.00    1.60
   0 -11 -11  257.67   14.60
  -1 -11 -11    0.00    1.30
  -2 -11 -11  226.68   13.30
   2  12 -11  221.98   12.50
   3  12 -11    4.70    1.40
  -1  12 -10  341.07   18.20
   0  12 -10   40.10    3.40
   1  12 -10  110.39    6.70
   2  12 -10   62.99    4.50
  -4 -12  10   93.49    6.00
  -5 -12  10    2.20    1.20
  -6 -12  10   88.49    6.20
  -3  12  -9   46.90    4.50
  -2  12  -9   57.09    4.30
  -1  12  -9  123.09    7.40
   0  12  -9   23.70    2.50
   1  12  -9   85.29    5.40
   2  12  -9  126.19    7.40
  -4 -12   9  159.98    9.20
  -5 -12   9    0.70    1.00
  -6 -12   9  259.27   14.20
  -7 -12   9    1.30    1.20
  -4  12  -8   24.00    2.90
  -3  12  -8   79.89    5.40
  -2  12  -8   16.90    2.20
  -1  12  -8  235.58   12.80
   0  12  -8    2.80    1.00
   1  12  -8  469.35   24.20
   2  12  -8   26.00    2.50
  -4 -12   8  128.39    7.50
  -5 -12   8   25.80    2.70
  -6 -12   8  100.39    6.40
  -7 -12   8    3.00    1.30
  -8 -12   8   50.89    4.40
  -5  12  -7    6.40    1.60
  -4  12  -7  174.78   10.20
  -3  12  -7   44.90    3.60
  -2  12  -7   62.99    4.30
  -1  12  -7  120.39    7.00
   0  12  -7   49.60    3.50
   1  12  -7  246.38   13.10
   2  12  -7   90.69    5.50
  -3 -12   7   36.50    4.50
  -3 -12   7   51.49    3.50
  -4 -12   7  145.19    7.80
  -4 -12   7  120.79    9.20
  -5 -12   7   61.09    5.60
  -5 -12   7   61.79    4.40
  -6 -12   7  186.58   10.80
  -6 -12   7  196.18   12.10
  -7 -12   7    2.70    1.30
  -8 -12   7  149.09    9.00
  -5  12  -6    2.20    1.20
  -4  12  -6  116.09    7.20
  -3  12  -6   70.79    4.80
  -2  12  -6   23.60    2.30
  -1  12  -6  299.27   15.80
   0  12  -6   45.10    3.20
   1  12  -6  388.26   20.00
   2  12  -6   18.20    2.00
  -3 -12   6  446.96   25.70
  -3 -12   6  495.35   24.40
  -4 -12   6   30.00    2.70
  -4 -12   6   27.00    3.60
  -5 -12   6  143.49    9.20
  -5 -12   6  135.79    8.10
  -6 -12   6  124.89    7.70
  -6 -12   6  136.09    8.60
  -7 -12   6   13.40    2.40
  -6  12  -5  101.09    6.90
  -5  12  -5   -0.20    0.90
  -4  12  -5  408.66   21.60
  -3  12  -5    9.10    1.70
  -2  12  -5  217.68   11.80
  -1  12  -5  176.28    9.60
   0  12  -5   98.89    5.70
   1  12  -5  122.49    6.50
  -1 -12   5  106.89    7.80
   2  12  -5   52.99    3.40
  -2 -12   5   47.50    4.50
  -3 -12   5  221.78   13.20
  -3 -12   5  229.48   12.10
  -4 -12   5  229.28   12.90
  -4 -12   5  253.97   14.00
  -5 -12   5  141.69    8.50
  -5 -12   5  159.28    9.40
  -6 -12   5  122.59    7.50
  -6 -12   5  107.09    6.80
  -7 -12   5   24.40    3.00
  -7  12  -4   51.39    4.60
  -6  12  -4   24.00    3.00
  -5  12  -4   33.20    3.30
  -4  12  -4  289.27   15.70
  -3  12  -4    0.00    0.80
  -2  12  -4   30.00    2.60
  -1  12  -4  476.85   24.40
   0  12  -4  167.38    8.60
   0 -12   4  146.69    9.80
   1  12  -4  302.37   15.50
  -1 -12   4  295.77   16.80
   2  12  -4   40.50    2.80
  -2 -12   4   40.50    3.80
  -3 -12   4  831.02   40.90
  -3 -12   4  751.72   39.90
  -4 -12   4   45.00    3.90
  -4 -12   4   43.60    3.20
  -5 -12   4  462.65   24.70
  -5 -12   4  495.95   25.20
  -6 -12   4   22.80    2.80
  -7 -12   4   85.89    5.80
  -7  12  -3   27.90    3.40
  -6  12  -3   99.09    6.90
  -5  12  -3   12.70    2.30
  -4  12  -3  378.46   20.10
  -3  12  -3    0.70    0.80
  -2  12  -3 1032.90   51.99
  -1  12  -3   33.60    2.50
   1 -12   3   29.00    3.30
   0  12  -3  295.77   15.20
   0 -12   3  290.27   16.30
   1  12  -3  178.48    9.70
  -1 -12   3  185.88   10.70
   2  12  -3  350.16   19.00
  -2 -12   3  393.26   19.90
  -3 -12   3  229.98   12.30
  -3 -12   3  235.98   12.90
  -4 -12   3    6.80    1.40
  -5 -12   3  263.77   14.40
  -6 -12   3  177.78   10.20
  -7 -12   3   68.09    4.90
  -8 -12   3  101.29    6.60
  -8  12  -2   -0.20    1.10
  -7  12  -2  215.28   12.90
  -6  12  -2   91.19    6.50
  -5  12  -2  113.19    7.30
  -4  12  -2   70.09    4.90
  -3  12  -2  351.16   18.60
  -2  12  -2  237.48   11.90
   2 -12   2  198.48   12.50
  -1  12  -2  105.39    6.00
   1 -12   2  102.29    6.80
   0  12  -2  415.46   21.60
   0 -12   2  429.36   22.50
   1  12  -2   66.89    4.10
  -1 -12   2   71.69    4.90
   2  12  -2   30.10    2.50
  -2 -12   2   41.10    3.20
  -3 -12   2  675.23   34.50
  -4 -12   2   41.60    3.40
  -5 -12   2  409.36   21.50
  -6 -12   2    4.00    1.30
  -7 -12   2  248.08   13.70
  -8 -12   2   63.99    4.90
  -8  12  -1   19.30    3.20
  -7  12  -1   55.19    4.90
  -6  12  -1   70.69    5.50
  -5  12  -1   73.59    5.50
  -4  12  -1   55.59    4.30
  -3  12  -1  116.99    6.90
   3 -12   1  106.89    7.20
  -2  12  -1  620.24   30.60
   2 -12   1  572.34   31.10
  -1  12  -1   28.70    2.40
   1 -12   1   23.90    2.80
   0  12  -1 1051.09   54.59
   0 -12   1 1134.79   55.29
  -1 -12   1   43.60    3.40
  -2 -12   1  139.59    8.00
  -3 -12   1   66.09    4.50
  -4 -12   1  159.98    9.10
  -5 -12   1  360.06   19.10
  -6 -12   1    1.20    1.10
  -7 -12   1  132.29    8.20
  -8 -12   1  168.88   10.00
  -9 -12   1   60.29    5.00
  -8  12   0    3.60    1.70
  -7  12   0  206.98   12.60
  -6  12   0   -0.70    1.00
  -5  12   0  246.08   14.10
  -4  12   0  226.58   12.90
  -3  12   0  361.36   18.80
   3 -12   0  342.17   19.00
  -2  12   0   52.99    3.80
   2 -12   0   50.69    4.00
  -1  12   0    5.70    1.70
   1 -12   0    6.90    1.30
   0 -12   0  671.53   34.30
  -1 -12   0    9.50    1.70
  -2 -12   0   59.59    4.10
  -3 -12   0  425.86   22.10
  -4 -12   0  293.37   15.70
  -5 -12   0  331.17   17.70
  -6 -12   0   -0.50    1.20
  -7 -12   0  358.56   19.40
  -8 -12   0    4.60    1.70
  -9  12   1   31.30    4.50
  -8  12   1   96.79    7.40
  -7  12   1   80.99    6.40
  -6  12   1    0.00    1.10
  -5  12   1  247.88   14.20
  -4  12   1  119.09    7.40
   4 -12  -1  109.59    7.20
  -3  12   1   56.19    4.20
   3 -12  -1   55.09    4.20
   2 -12  -1  132.69    7.90
   1 -12  -1   42.00    3.30
   0 -12  -1 1133.09   56.89
  -1 -12  -1   30.80    2.60
  -2 -12  -1  687.93   35.00
  -3 -12  -1  148.79    8.50
  -4 -12  -1   67.99    4.90
  -5 -12  -1  104.19    6.80
  -6 -12  -1  120.09    7.80
  -7 -12  -1  101.19    7.00
  -8 -12  -1   42.20    4.50
  -9  12   2   43.20    4.80
  -8  12   2   35.90    4.20
  -7  12   2  154.18   10.10
  -6  12   2    0.30    1.10
  -5  12   2  288.67   16.30
   4 -12  -2   32.60    2.60
   4 -12  -2   27.60    2.90
   3 -12  -2  597.84   30.10
   3 -12  -2  589.74   30.60
   2 -12  -2   34.50    2.60
   2 -12  -2   32.50    2.90
   1 -12  -2   73.89    4.70
   0 -12  -2  439.86   22.70
  -1 -12  -2  115.49    6.70
  -2 -12  -2  279.07   14.90
  -3 -12  -2  459.05   23.90
  -4 -12  -2  105.49    6.80
  -5 -12  -2  172.38   10.20
  -6 -12  -2  159.38    9.80
  -7 -12  -2  386.46   21.00
  -8 -12  -2   -0.80    1.50
  -9  12   3   19.90    3.50
  -8  12   3   59.89    5.50
  -7  12   3   42.60    4.30
   5 -12  -3  208.48   11.40
   4 -12  -3    8.90    1.40
   3 -12  -3  215.58   12.00
   3 -12  -3  221.88   11.60
   2 -12  -3  387.06   19.80
   2 -12  -3  386.46   20.10
   1 -12  -3  196.28   10.60
   1 -12  -3  197.38   10.40
   0 -12  -3  323.67   17.30
   0 -12  -3  340.07   18.10
  -1 -12  -3   39.60    3.20
  -2 -12  -3 1192.28   59.99
  -3 -12  -3    1.10    1.10
  -4 -12  -3  554.64   28.90
  -5 -12  -3   24.20    3.50
  -6 -12  -3  171.08   10.50
  -7 -12  -3   53.39    5.20
  -9  12   4    2.30    1.70
   6 -12  -4   14.10    2.10
   5 -12  -4  413.46   21.50
   4 -12  -4   42.70    3.10
   3 -12  -4  780.12   39.30
   3 -12  -4  768.92   39.10
   2 -12  -4   47.40    3.30
   2 -12  -4   44.00    3.10
   1 -12  -4  336.57   17.40
   1 -12  -4  337.47   17.60
   0 -12  -4  178.28    9.80
   0 -12  -4  182.48    9.90
  -1 -12  -4  505.95   26.70
  -1 -12  -4  537.95   26.90
  -2 -12  -4   38.00    3.50
  -3 -12  -4    6.80    1.60
  -4 -12  -4  440.16   23.40
  -5 -12  -4   61.99    5.30
  -6 -12  -4   49.99    5.00
  -7 -12  -4   96.09    7.30
   7 -12  -5   15.80    2.30
   6 -12  -5   95.89    6.00
   5 -12  -5  132.89    7.70
   4 -12  -5  244.38   13.00
   3 -12  -5  241.08   12.80
   2 -12  -5   53.79    3.70
   2 -12  -5   57.39    3.70
   1 -12  -5  134.89    7.60
   1 -12  -5  135.99    7.70
   0 -12  -5  102.69    6.20
   0 -12  -5  104.19    6.10
  -1 -12  -5  196.28   10.80
  -1 -12  -5  187.38   10.50
  -2 -12  -5  267.67   14.60
  -4 -12  -5  631.54   32.90
  -5 -12  -5   -2.30    1.40
  -6 -12  -5  163.48   10.30
   8 -12  -6   73.79    5.30
   7 -12  -6    9.80    1.70
   6 -12  -6  114.59    7.00
   5 -12  -6  137.19    7.90
   4 -12  -6   34.10    2.80
   3 -12  -6  549.54   28.10
   2 -12  -6   20.30    2.10
   2 -12  -6   19.80    2.20
   1 -12  -6  427.76   21.50
   1 -12  -6  400.16   21.40
   0 -12  -6   46.50    3.70
   0 -12  -6   52.69    3.80
  -1 -12  -6  330.87   17.10
  -1 -12  -6  306.27   16.90
  -2 -12  -6   31.40    3.40
  -3 -12  -6   88.99    6.30
  -4 -12  -6  182.28   11.00
  -5 -12  -6    2.70    1.70
   8 -12  -7  123.59    7.80
   7 -12  -7    2.90    1.30
   6 -12  -7  197.18   11.00
   5 -12  -7   68.19    4.60
   4 -12  -7  159.58    9.00
   3 -12  -7   59.49    4.10
   2 -12  -7   95.09    5.80
   1 -12  -7  248.48   13.60
   1 -12  -7  259.07   13.70
   0 -12  -7   49.70    3.90
   0 -12  -7   49.90    3.90
  -1 -12  -7  120.09    7.60
  -1 -12  -7  132.09    7.80
  -2 -12  -7   81.99    5.80
  -3 -12  -7   57.89    4.90
  -4 -12  -7  251.47   14.40
  -5 -12  -7    9.60    2.30
   7 -12  -8    0.90    1.20
   6 -12  -8  111.99    6.90
   5 -12  -8   27.00    2.80
   4 -12  -8  142.99    8.30
   3 -12  -8  147.89    8.50
   2 -12  -8   24.50    2.70
   1 -12  -8  485.65   24.50
   1 -12  -8  452.75   24.40
   0 -12  -8    2.90    1.40
   0 -12  -8    2.40    1.20
  -1 -12  -8  231.78   13.60
  -1 -12  -8  259.47   13.70
  -2 -12  -8   18.40    3.10
  -3 -12  -8  108.29    7.40
  -4 -12  -8   33.00    4.30
   7 -12  -9    0.50    1.60
   6 -12  -9  294.77   16.00
   5 -12  -9   -0.40    1.00
   4 -12  -9  179.88   10.20
   3 -12  -9   58.19    4.30
   2 -12  -9  123.49    7.40
   1 -12  -9   87.49    5.80
   0 -12  -9   24.70    3.00
   0 -12  -9   22.60    3.00
  -1 -12  -9  128.49    8.20
  -1 -12  -9  131.99    8.20
  -2 -12  -9   66.49    5.30
  -3 -12  -9   67.99    5.60
   5 -12 -10    2.30    1.20
   4 -12 -10  103.89    6.50
   3 -12 -10   24.80    2.80
   2 -12 -10   59.69    4.50
   1 -12 -10  106.89    6.90
   0 -12 -10   38.20    3.90
  -1 -12 -10  348.47   19.40
  -1 -12 -10  362.96   19.30
  -2 -12 -10    2.30    1.60
   3 -12 -11    5.90    1.60
   2 -12 -11  224.38   12.60
   1 -12 -11   78.19    5.80
   1  13 -10    0.90    1.00
   2  13 -10   59.69    4.30
   3  13 -10   12.90    2.30
  -1  13  -9    9.80    1.70
   0  13  -9   29.40    2.80
   1  13  -9   39.30    3.30
   2  13  -9   25.80    2.60
  -5 -13   9  193.88   10.90
  -6 -13   9    0.00    1.00
  -3  13  -8    2.90    1.20
  -2  13  -8  331.67   17.70
  -1  13  -8    5.10    1.20
   0  13  -8  344.47   18.10
   1  13  -8    3.50    1.10
   2  13  -8  177.18    9.90
  -4 -13   8  124.29    7.40
  -5 -13   8   17.60    2.40
  -5 -13   8   11.20    2.70
  -6 -13   8    3.70    1.30
  -7 -13   8    8.50    1.80
  -4  13  -7    7.00    1.50
  -3  13  -7  231.58   12.90
  -2  13  -7    0.90    0.90
  -1  13  -7   11.40    1.90
   0  13  -7  116.09    6.80
   1  13  -7    5.90    1.20
   2  13  -7   13.30    1.90
  -3 -13   7   59.19    5.60
  -4 -13   7   34.20    4.40
  -4 -13   7   37.50    3.20
  -5 -13   7  370.76   21.00
  -5 -13   7  362.96   19.30
  -6 -13   7   28.20    3.00
  -6 -13   7   28.80    3.90
  -7 -13   7  199.88   11.40
  -5  13  -6   41.00    3.80
  -4  13  -6    7.20    1.60
  -3  13  -6   34.40    3.10
  -2  13  -6  238.28   13.00
  -1  13  -6   51.59    3.70
   0  13  -6  510.25   26.10
   1  13  -6    6.60    1.20
   2  13  -6  451.65   22.20
  -2 -13   6  406.56   23.80
  -3 -13   6    5.80    1.90
  -4 -13   6  347.07   18.30
  -4 -13   6  348.37   19.70
  -5 -13   6    5.10    1.30
  -5 -13   6    5.60    1.80
  -6 -13   6   91.79    6.60
  -6 -13   6   83.39    5.60
  -7 -13   6   29.70    4.70
  -5  13  -5  195.08   11.40
  -4  13  -5    1.40    1.00
  -3  13  -5  337.97   18.00
  -2  13  -5    0.60    0.80
  -1  13  -5  435.46   22.50
   0  13  -5   10.20    1.60
   1  13  -5    8.00    1.50
  -1 -13   5    5.70    1.70
   2  13  -5   13.30    1.60
  -2 -13   5    8.70    2.00
  -3 -13   5   -1.40    0.90
  -4 -13   5   50.99    4.60
  -4 -13   5   46.70    3.60
  -5 -13   5  148.69    9.00
  -5 -13   5  165.68    9.80
  -6 -13   5   34.90    3.70
  -7 -13   5  246.88   14.00
  -6  13  -4   49.50    4.40
  -5  13  -4   49.60    4.20
  -4  13  -4    9.60    1.70
  -3  13  -4    3.40    1.20
  -2  13  -4   57.09    4.00
  -1  13  -4   51.69    3.50
   0  13  -4  258.17   13.20
   0 -13   4  240.18   14.50
   1  13  -4   18.00    1.80
  -1 -13   4   16.40    2.80
   2  13  -4  691.93   36.30
  -2 -13   4  746.73   37.60
  -3 -13   4    1.50    1.20
  -4 -13   4  446.36   23.80
  -5 -13   4    4.10    1.40
  -6 -13   4  273.17   15.10
  -7 -13   4    1.80    1.20
  -8 -13   4   72.59    5.90
  -7  13  -3   26.50    4.10
  -6  13  -3    0.00    1.10
  -5  13  -3  315.97   17.40
  -4  13  -3   10.20    1.80
  -3  13  -3  308.57   16.60
  -2  13  -3    1.10    0.80
  -1  13  -3  653.53   32.10
   1 -13   3  608.24   33.30
   0  13  -3    2.90    0.90
   0 -13   3    2.50    1.30
   1  13  -3  346.77   18.20
  -1 -13   3  362.96   19.40
   2  13  -3   20.70    2.00
  -2 -13   3   20.20    2.70
  -3 -13   3    4.30    1.30
  -4 -13   3   74.09    5.20
  -5 -13   3    5.50    1.30
  -6 -13   3    2.50    1.20
  -7 -13   3  107.59    6.90
  -8 -13   3   69.39    5.20
  -7  13  -2    0.40    1.10
  -6  13  -2  257.07   14.80
  -5  13  -2   46.40    4.10
  -4  13  -2   81.39    5.60
  -3  13  -2    0.70    0.80
  -2  13  -2    0.10    0.80
   2 -13   2    0.90    1.00
  -1  13  -2   61.69    4.00
   1 -13   2   59.29    4.80
   0  13  -2  130.29    7.30
   0 -13   2  130.49    8.20
  -1 -13   2   49.80    4.10
  -2 -13   2  412.16   21.80
  -3 -13   2    5.10    1.30
  -4 -13   2  662.03   34.00
  -5 -13   2   30.80    3.10
  -6 -13   2  423.86   22.40
  -7 -13   2   17.70    2.80
  -8 -13   2  143.29    8.80
  -7  13  -1   17.50    3.00
  -6  13  -1   18.10    2.90
  -5  13  -1   36.60    3.70
  -4  13  -1    0.60    1.00
  -3  13  -1  930.71   45.20
   3 -13   1  839.72   45.60
  -2  13  -1   21.10    2.30
   2 -13   1   20.80    2.80
  -1  13  -1  247.68   14.70
   1 -13   1  258.67   14.20
   0 -13   1  160.38    9.40
  -1 -13   1 1106.49   55.89
  -2 -13   1    8.70    1.40
  -3 -13   1  339.87   18.00
  -4 -13   1  162.68    9.40
  -5 -13   1    7.10    1.50
  -6 -13   1   55.79    4.50
  -7 -13   1    2.50    1.30
  -8 -13   1    5.50    1.70
  -8  13   0  128.09    9.00
  -7  13   0   -0.30    1.20
  -6  13   0  308.27   17.50
  -5  13   0   15.00    2.60
  -4  13   0  341.07   18.70
  -3  13   0   76.59    5.20
   3 -13   0   70.39    5.40
   2 -13   0  173.08   10.20
   1 -13   0   69.39    5.00
   0 -13   0    4.10    1.10
  -1 -13   0   74.09    4.90
  -2 -13   0  202.08   11.10
  -3 -13   0   88.19    5.70
  -4 -13   0  438.06   22.90
  -5 -13   0   23.90    3.00
  -6 -13   0  460.45   24.30
  -7 -13   0    1.20    1.40
  -8 -13   0  232.68   13.40
  -8  13   1    2.90    1.70
  -7  13   1   -0.40    1.20
  -6  13   1   36.70    4.00
  -5  13   1    6.30    1.80
   4 -13  -1  111.69    7.30
   3 -13  -1  294.37   16.20
   2 -13  -1   12.60    2.20
   1 -13  -1 1064.79   53.79
   0 -13  -1  160.18    9.00
  -1 -13  -1  273.57   14.60
  -2 -13  -1   27.80    2.70
  -3 -13  -1 1200.38   60.49
  -4 -13  -1    0.50    1.10
  -5 -13  -1   51.69    4.50
  -6 -13  -1   24.00    3.60
  -7 -13  -1   35.80    4.20
  -8  13   2   79.59    6.70
  -7  13   2   10.60    2.40
   4 -13  -2  508.65   26.80
   3 -13  -2    5.00    1.30
   2 -13  -2  391.96   20.60
   1 -13  -2   48.10    3.60
   0 -13  -2  135.59    7.80
  -1 -13  -2   64.59    4.30
  -2 -13  -2    3.90    1.10
  -3 -13  -2   -0.20    1.00
  -4 -13  -2  111.09    7.10
  -5 -13  -2   69.09    5.50
  -6 -13  -2  433.56   23.30
  -7 -13  -2    3.00    1.80
   5 -13  -3    3.10    1.10
   4 -13  -3   66.29    4.30
   3 -13  -3    1.70    0.90
   2 -13  -3   24.20    2.50
   1 -13  -3  375.46   19.60
   0 -13  -3    3.20    1.00
  -1 -13  -3  750.52   38.20
  -2 -13  -3    1.10    1.00
  -3 -13  -3  402.26   21.30
  -4 -13  -3   15.50    3.00
  -5 -13  -3  496.35   26.30
  -6 -13  -3   -0.70    1.50
   6 -13  -4  206.18   11.50
   5 -13  -4    3.40    1.10
   4 -13  -4  387.36   20.10
   3 -13  -4    2.30    0.90
   3 -13  -4    1.90    0.90
   2 -13  -4  754.52   38.00
   2 -13  -4  754.02   38.30
   1 -13  -4   23.80    2.30
   0 -13  -4  282.77   15.00
  -1 -13  -4   57.29    4.20
  -2 -13  -4   70.89    5.00
  -3 -13  -4    5.10    1.60
  -4 -13  -4   13.90    2.30
  -5 -13  -4   78.09    6.10
  -6 -13  -4   89.89    6.90
   7 -13  -5  179.78   10.30
   6 -13  -5   29.30    2.90
   5 -13  -5  146.59    8.40
   4 -13  -5   45.20    3.30
   3 -13  -5    0.80    0.80
   2 -13  -5   14.60    1.90
   2 -13  -5   16.90    1.90
   1 -13  -5    8.60    1.70
   1 -13  -5    7.80    1.30
   0 -13  -5   10.30    2.10
   0 -13  -5   10.60    1.60
  -1 -13  -5  517.95   26.80
  -2 -13  -5    1.30    1.20
  -3 -13  -5  450.65   23.90
  -4 -13  -5    1.40    1.60
  -5 -13  -5  335.37   18.60
   8 -13  -6    6.30    2.00
   7 -13  -6   23.20    2.80
   6 -13  -6   76.79    5.20
   5 -13  -6    7.70    1.50
   4 -13  -6  354.16   18.50
   3 -13  -6    5.50    1.20
   2 -13  -6  464.15   25.60
   2 -13  -6  499.25   24.80
   1 -13  -6    4.90    1.20
   1 -13  -6    5.80    1.30
   0 -13  -6  556.64   28.30
   0 -13  -6  546.25   28.40
  -1 -13  -6   56.09    4.20
  -1 -13  -6   60.09    4.50
  -2 -13  -6  273.17   14.30
  -2 -13  -6  237.58   14.30
  -3 -13  -6   41.90    4.30
  -4 -13  -6    9.50    2.20
  -5 -13  -6   54.69    7.60
   7 -13  -7  184.98   10.70
   6 -13  -7   24.80    2.80
   5 -13  -7  405.76   21.20
   4 -13  -7   43.40    3.40
   3 -13  -7   88.49    5.50
   2 -13  -7   12.70    2.00
   1 -13  -7    6.90    1.40
   1 -13  -7    5.30    1.30
   0 -13  -7  115.39    7.20
   0 -13  -7  121.89    7.20
  -1 -13  -7   14.80    2.40
  -1 -13  -7   15.80    2.80
  -2 -13  -7    0.30    1.30
  -2 -13  -7    0.70    1.20
  -3 -13  -7  317.67   17.60
  -4 -13  -7    7.80    2.20
   6 -13  -8    3.40    1.30
   5 -13  -8   21.10    2.50
   4 -13  -8  138.39    8.00
   3 -13  -8    5.20    1.30
   2 -13  -8  197.18   11.00
   1 -13  -8    3.00    1.30
   0 -13  -8  362.86   19.30
   0 -13  -8  364.16   19.30
  -1 -13  -8    2.70    1.40
  -1 -13  -8    2.60    1.50
  -2 -13  -8  403.76   21.70
  -3 -13  -8    2.10    1.70
   5 -13  -9  230.78   12.70
   4 -13  -9   33.10    3.10
   3 -13  -9  277.77   15.00
   2 -13  -9   27.00    2.90
   1 -13  -9   40.70    3.60
   0 -13  -9   24.40    3.00
   0 -13  -9   21.90    3.10
  -1 -13  -9   13.30    2.30
  -1 -13  -9   11.10    2.10
  -2 -13  -9   11.30    2.20
   4 -13 -10   23.90    2.80
   3 -13 -10   11.00    1.80
   2 -13 -10   61.09    4.60
   1 -13 -10    0.70    1.30
   0 -13 -10  277.47   15.40
  -1 -13 -10    5.30    1.80
   1  14  -9  330.37   17.50
   2  14  -9    7.60    1.50
   3  14  -9   69.69    4.80
  -1  14  -8   32.20    3.00
   0  14  -8   13.60    2.10
   1  14  -8   62.29    4.30
   2  14  -8   46.00    3.50
   3  14  -8   39.20    3.30
  -5 -14   8    0.40    1.40
  -5 -14   8   -0.50    1.00
  -3  14  -7   44.00    3.70
  -2  14  -7   20.50    2.40
  -1  14  -7  156.28    8.90
   0  14  -7    4.20    1.10
   1  14  -7  295.87   15.70
   2  14  -7   32.90    2.80
   3  14  -7  232.18   11.90
  -3 -14   7  198.38   13.60
  -4 -14   7    4.60    1.90
  -5 -14   7   89.49    5.80
  -5 -14   7   88.49    7.20
  -6 -14   7   45.70    4.00
  -6 -14   7   47.90    5.00
  -4  14  -6  190.98   11.10
  -3  14  -6   19.10    2.40
  -2  14  -6   82.59    5.40
  -1  14  -6   32.60    2.80
   0  14  -6   66.99    4.40
   1  14  -6   66.89    4.30
   2  14  -6    1.00    0.80
  -2 -14   6    0.90    1.30
   3  14  -6   53.29    3.70
  -3 -14   6   48.80    5.10
  -4 -14   6   73.29    6.20
  -5 -14   6   21.50    3.40
  -6 -14   6  174.98   11.00
  -7 -14   6    6.20    1.80
  -5  14  -5   -0.40    1.00
  -4  14  -5   90.09    6.00
  -3  14  -5   34.30    3.20
  -2  14  -5   18.00    2.20
  -1  14  -5   61.09    4.10
   0  14  -5   22.70    2.30
   1  14  -5  473.25   24.20
  -1 -14   5  468.85   25.90
  -2 -14   5    2.80    1.40
   3  14  -5  239.78   13.10
  -3 -14   5  254.07   14.60
  -4 -14   5   16.70    3.10
  -5 -14   5  310.37   17.40
  -6 -14   5    6.00    1.70
  -7 -14   5   43.40    4.20
  -5  14  -4    9.50    1.90
  -4  14  -4  176.48   10.30
  -3  14  -4   10.70    1.90
  -2  14  -4  401.66   21.10
  -1  14  -4    0.90    0.80
   0  14  -4  124.69    7.10
   0 -14   4  120.29    8.40
   1  14  -4   71.69    4.40
  -1 -14   4   68.19    5.60
   2  14  -4   50.89    3.80
  -2 -14   4   48.60    4.50
  -3 -14   4   45.60    4.30
  -4 -14   4    3.40    1.40
  -5 -14   4   66.79    5.20
  -6 -14   4  104.59    7.00
  -7 -14   4   31.80    3.50
  -6  14  -3    4.10    1.60
  -5  14  -3  108.89    7.30
  -4  14  -3   45.70    3.90
  -3  14  -3    3.30    1.20
  -2  14  -3   36.20    3.00
  -1  14  -3   27.80    2.50
   1 -14   3   26.40    3.40
   0  14  -3   23.20    2.10
   0 -14   3   20.50    3.00
  -1 -14   3  307.97   17.20
  -2 -14   3    6.40    1.60
  -3 -14   3  309.37   17.00
  -4 -14   3    3.60    1.30
  -5 -14   3  660.63   34.20
  -6 -14   3   60.09    4.70
  -7 -14   3  155.38    9.40
  -6  14  -2   65.89    5.40
  -5  14  -2    1.00    1.20
  -4  14  -2  242.68   13.70
  -3  14  -2    2.40    1.10
  -2  14  -2  383.06   19.30
   2 -14   2  344.77   20.10
   1 -14   2   19.70    3.00
   0 -14   2  398.66   21.60
  -1 -14   2   43.50    3.90
  -2 -14   2  359.26   19.30
  -3 -14   2  139.39    8.40
  -4 -14   2   25.80    3.00
  -5 -14   2   52.09    4.30
  -6 -14   2    0.90    1.10
  -7 -14   2   51.19    4.50
  -7  14  -1  151.88   10.00
  -6  14  -1    7.90    2.10
  -5  14  -1  172.58   10.60
  -4  14  -1   74.89    5.50
  -3  14  -1   66.79    4.70
   3 -14   1   58.09    5.00
   2 -14   1   49.30    4.40
   1 -14   1   10.20    1.80
   0 -14   1  280.77   15.50
  -1 -14   1  108.99    6.90
  -2 -14   1    0.40    0.90
  -3 -14   1  247.08   13.60
  -4 -14   1  138.99    8.30
  -5 -14   1  244.38   13.60
  -6 -14   1    0.40    1.10
  -7 -14   1  433.66   23.10
  -7  14   0   15.40    2.80
  -6  14   0   13.20    2.40
  -5  14   0  106.39    7.40
   3 -14   0    0.10    1.00
   2 -14   0  333.77   18.30
   1 -14   0   43.40    3.80
   0 -14   0  495.95   25.90
  -1 -14   0   45.10    3.60
  -2 -14   0  374.76   19.80
  -3 -14   0    0.20    0.90
  -4 -14   0  181.98   10.40
  -5 -14   0  145.39    8.80
  -6 -14   0   25.70    3.30
  -7 -14   0   30.70    3.80
  -7  14   1  287.67   17.00
   4 -14  -1   97.99    6.80
   3 -14  -1  210.48   12.20
   2 -14  -1   -0.10    0.90
   1 -14  -1  109.19    6.80
   0 -14  -1  282.97   15.20
  -1 -14  -1   16.40    2.30
  -2 -14  -1   59.59    4.30
  -3 -14  -1   84.89    5.60
  -4 -14  -1  105.39    6.80
  -5 -14  -1  226.48   12.90
  -6 -14  -1   13.40    2.40
   3 -14  -2  123.19    7.70
   2 -14  -2  343.47   18.40
   1 -14  -2   44.00    3.50
   0 -14  -2  417.56   21.80
  -1 -14  -2   23.10    2.50
  -2 -14  -2  446.76   23.30
  -3 -14  -2    3.20    1.20
  -4 -14  -2  342.97   18.50
  -5 -14  -2   -0.40    1.40
  -6 -14  -2  101.09    7.20
   3 -14  -3  270.07   14.80
   2 -14  -3    6.00    1.30
   1 -14  -3  320.27   17.00
   0 -14  -3   23.30    2.50
  -1 -14  -3   34.70    3.10
  -2 -14  -3   46.20    3.90
  -3 -14  -3    4.70    1.50
  -4 -14  -3   59.69    5.00
  -5 -14  -3  168.68   10.40
   6 -14  -4   77.79    5.20
   5 -14  -4   57.19    4.10
   2 -14  -4   51.49    3.80
   1 -14  -4   76.69    5.00
   0 -14  -4  141.09    8.10
  -1 -14  -4    0.60    1.00
  -2 -14  -4  506.75   26.40
  -3 -14  -4   11.80    2.10
  -4 -14  -4  261.27   14.80
  -5 -14  -4   14.90    2.60
   7 -14  -5   34.80    3.30
   6 -14  -5    6.60    1.50
   5 -14  -5  273.07   14.70
   4 -14  -5   16.70    2.10
   3 -14  -5  245.68   13.10
   2 -14  -5    2.20    0.90
   1 -14  -5  520.55   26.80
   0 -14  -5   29.40    2.90
  -1 -14  -5   76.69    5.20
  -2 -14  -5   21.10    3.10
  -3 -14  -5   45.80    4.50
  -4 -14  -5  136.99    8.90
   7 -14  -6    5.20    1.40
   6 -14  -6  146.19    8.60
   5 -14  -6   18.40    2.30
   4 -14  -6   72.99    4.70
   3 -14  -6   58.09    4.00
   2 -14  -6    1.30    0.90
   1 -14  -6   71.19    4.90
   1 -14  -6   68.99    4.70
   0 -14  -6   76.39    5.20
  -1 -14  -6   42.40    3.80
  -2 -14  -6  102.79    6.90
  -3 -14  -6   25.30    3.80
   6 -14  -7   44.00    3.70
   5 -14  -7   94.39    6.00
   4 -14  -7    6.80    1.40
   3 -14  -7  247.88   13.30
   2 -14  -7   33.40    3.00
   1 -14  -7  328.67   17.00
   1 -14  -7  310.47   17.10
   0 -14  -7    3.10    1.20
   0 -14  -7    4.20    1.30
  -1 -14  -7  182.58   10.60
  -2 -14  -7   22.20    3.40
  -3 -14  -7   56.59    5.10
   5 -14  -8   -0.50    1.00
   4 -14  -8  131.99    7.80
   3 -14  -8   46.10    3.60
   2 -14  -8   48.20    3.70
   1 -14  -8   68.49    4.80
   0 -14  -8   15.00    2.50
   0 -14  -8   15.40    2.70
  -1 -14  -8   38.90    3.90
  -1 -14  -8   34.80    3.60
  -2 -14  -8   59.89    5.10
   4 -14  -9   68.09    4.70
   3 -14  -9   72.69    5.00
   2 -14  -9    8.80    1.70
   1 -14  -9  344.77   18.40
   0 -14  -9   16.60    2.80
   0  15  -8   76.19    6.50
   1  15  -8   29.50    2.80
   2  15  -8    4.70    1.20
   3  15  -8  113.09    6.90
  -1  15  -7   11.00    1.90
   0  15  -7  139.99    8.10
   1  15  -7    4.00    1.20
   2  15  -7  250.47   13.50
   3  15  -7    9.20    1.50
  -3 -15   7    6.70    2.20
  -4 -15   7  119.69    8.90
  -5 -15   7   50.49    5.30
  -3  15  -6  120.09    7.80
  -2  15  -6   21.20    2.40
  -1  15  -6   43.00    3.40
   0  15  -6  108.09    6.50
   1  15  -6    2.50    0.90
   2  15  -6   87.89    5.40
  -2 -15   6   83.49    7.00
   3  15  -6   45.20    3.50
  -3 -15   6   50.39    5.10
  -4 -15   6   36.50    4.30
  -5 -15   6   92.09    7.10
  -4  15  -5   -0.30    1.00
  -3  15  -5   84.59    5.70
  -2  15  -5  193.98   10.90
  -1  15  -5   81.59    5.20
   0  15  -5  127.79    7.40
   1  15  -5    2.70    1.00
  -1 -15   5    2.00    1.40
  -2 -15   5  415.56   23.20
  -3 -15   5    6.80    1.90
  -4 -15   5  299.67   17.20
  -5 -15   5   26.80    3.60
  -6 -15   5   78.59    6.10
  -4  15  -4    3.60    1.30
  -3  15  -4  260.37   14.40
  -2  15  -4    1.50    1.00
  -1  15  -4  219.08   12.00
   0  15  -4   21.20    2.20
   0 -15   4   22.40    3.40
  -1 -15   4  108.19    7.70
  -2 -15   4   77.19    6.00
  -3 -15   4    3.70    1.50
  -4 -15   4   94.29    6.70
  -5 -15   4   38.30    4.00
  -6 -15   4    4.10    1.50
  -5  15  -3    6.70    1.70
  -4  15  -3   36.60    3.60
  -3  15  -3   88.69    5.90
  -2  15  -3   14.30    2.10
   1 -15   3   61.99    5.40
   0 -15   3   89.49    6.70
  -1 -15   3   47.80    4.40
  -2 -15   3  368.96   20.20
  -3 -15   3    8.40    1.80
  -4 -15   3  264.97   14.90
  -5 -15   3   27.90    3.30
  -6 -15   3  201.48   11.70
  -5  15  -2  103.69    7.20
  -4  15  -2   29.20    3.20
  -3  15  -2  288.47   16.20
   2 -15   2    2.60    1.40
   1 -15   2  455.65   24.70
   0 -15   2   36.10    3.80
  -1 -15   2  166.08   10.10
  -2 -15   2   36.00    3.60
  -3 -15   2  126.99    8.00
  -4 -15   2  188.28   11.00
  -5 -15   2    4.50    1.40
  -6 -15   2   -0.10    1.10
  -6  15  -1  163.38   10.50
  -5  15  -1   23.00    3.30
   2 -15   1   30.50    3.60
   1 -15   1  175.58   10.60
   0 -15   1    6.80    1.50
  -1 -15   1   54.89    4.40
  -2 -15   1  129.19    8.00
  -3 -15   1   49.90    4.10
  -4 -15   1  300.37   16.40
  -5 -15   1    0.60    1.10
  -6 -15   1  277.97   15.50
   3 -15   0  158.68   10.00
   2 -15   0   21.90    3.00
   1 -15   0  342.97   18.70
   0 -15   0   -0.30    0.90
  -1 -15   0  374.46   19.90
  -2 -15   0   28.20    3.00
  -3 -15   0  197.38   11.20
  -4 -15   0  106.19    6.90
  -5 -15   0   47.00    4.20
  -6 -15   0   99.59    9.10
   4 -15  -1  212.98   12.70
   3 -15  -1   40.90    4.00
   2 -15  -1  119.49    7.70
   1 -15  -1   54.39    4.30
   0 -15  -1    7.20    1.40
  -1 -15  -1  189.88   10.70
  -2 -15  -1   40.70    3.50
  -3 -15  -1   75.69    5.30
  -4 -15  -1  166.98    9.80
  -5 -15  -1   32.10    3.60
   3 -15  -2  115.49    7.50
   2 -15  -2   31.80    3.30
   1 -15  -2  169.98    9.80
   0 -15  -2   38.90    3.30
  -1 -15  -2  509.35   26.40
  -2 -15  -2    4.60    1.30
  -3 -15  -2  396.16   21.00
  -4 -15  -2   44.00    4.20
  -5 -15  -2  166.38   10.40
   3 -15  -3    9.70    1.90
   2 -15  -3  368.36   19.60
   1 -15  -3   43.80    3.60
   0 -15  -3   98.09    6.10
  -1 -15  -3   82.39    5.50
  -2 -15  -3   20.70    2.70
  -3 -15  -3  120.39    7.70
  -4 -15  -3   66.79    5.40
   2 -15  -4   79.69    5.30
   1 -15  -4  118.29    7.10
   0 -15  -4   28.70    2.80
  -1 -15  -4  259.57   14.20
  -2 -15  -4    1.70    1.20
  -3 -15  -4  366.96   19.80
  -4 -15  -4    5.20    1.90
   1 -15  -5    2.50    1.00
   0 -15  -5  144.09    8.40
  -1 -15  -5   96.19    6.20
  -2 -15  -5  262.57   14.60
  -3 -15  -5  109.59    7.40
   5 -15  -6   80.19    5.30
   1 -15  -6    2.70    1.10
   0 -15  -6  125.59    7.60
  -1 -15  -6   57.59    4.50
  -2 -15  -6   24.30    3.40
   5 -15  -7   54.39    4.10
   4 -15  -7  133.19    7.80
   3 -15  -7   16.70    2.20
   0 -15  -7  158.68    9.30
  -1 -15  -7    9.50    1.80
  -2 -15  -7  222.18   14.80
   3 -15  -8  126.59    7.50
   2 -15  -8    4.40    1.30
   1 -15  -8   30.00    3.50
   0 -15  -8   80.39    5.90
  -1  16  -6   89.19    5.80
   0  16  -6    5.60    1.30
   1  16  -6  231.68   12.60
  -2  16  -5  181.38   10.40
  -1  16  -5   28.30    2.80
   0  16  -5   82.59    6.10
  -1 -16   5   61.29    5.70
  -2 -16   5   -0.20    1.20
  -3 -16   5    0.30    1.30
  -3  16  -4    0.40    1.00
  -2  16  -4   15.60    2.30
   0 -16   4    7.70    2.00
  -1 -16   4  174.78   11.20
  -2 -16   4    4.30    1.70
  -3 -16   4  332.07   18.70
  -4 -16   4   12.20    2.30
  -4  16  -3  237.68   13.60
   1 -16   3    0.60    1.20
   0 -16   3  311.27   17.80
  -1 -16   3   16.20    2.90
  -2 -16   3   29.90    3.60
  -3 -16   3   11.30    2.10
  -4 -16   3    4.50    1.50
   2 -16   2    3.10    1.50
   1 -16   2    1.10    1.20
   0 -16   2   30.60    3.60
  -1 -16   2  270.17   15.40
  -2 -16   2   35.70    3.80
  -3 -16   2  174.58   10.50
  -4 -16   2   56.19    4.70
   2 -16   1  332.17   18.70
   1 -16   1    6.90    1.80
   0 -16   1  356.86   19.60
  -1 -16   1    1.90    1.20
  -2 -16   1  330.87   18.00
  -3 -16   1   30.00    3.40
  -4 -16   1   36.30    3.70
   3 -16   0  111.99    7.80
   2 -16   0   29.70    3.60
   1 -16   0   32.90    3.60
   0 -16   0   25.60    3.10
  -1 -16   0   31.80    3.30
  -2 -16   0   34.20    3.50
  -3 -16   0  145.89    8.80
  -4 -16   0   31.00    3.50
   3 -16  -1   26.20    3.40
   2 -16  -1  301.07   16.80
   1 -16  -1    2.70    1.20
   0 -16  -1  355.76   19.10
  -1 -16  -1    8.30    1.60
  -2 -16  -1  396.16   21.00
  -3 -16  -1   10.30    1.80
  -4 -16  -1  195.88   11.90
   3 -16  -2  158.48    9.80
   2 -16  -2   34.60    3.50
   1 -16  -2  267.07   14.80
   0 -16  -2   32.50    3.30
  -1 -16  -2    0.80    1.00
  -2 -16  -2    4.20    1.30
  -3 -16  -2    4.90    1.50
   2 -16  -3   33.00    3.30
   1 -16  -3   19.90    2.60
   0 -16  -3  322.97   17.30
  -1 -16  -3    0.60    1.00
  -2 -16  -3  223.58   12.60
  -3 -16  -3    4.00    1.50
   2 -16  -4    2.40    1.10
   1 -16  -4  184.78   10.50
   0 -16  -4   12.90    2.30
  -1 -16  -4  140.59    8.40
  -2 -16  -4   22.10    3.00
   1 -16  -5   75.69    5.20
   0 -16  -5  114.09    7.10
  -1 -16  -5   37.80    3.60
   1 -16  -6  242.78   14.30
   0 -16  -6    7.30    1.50
  -1 -16  -6  109.69    7.30
   1 -17   2   34.90    4.10
   0 -17   2   63.09    5.40
  -1 -17   2  146.99    9.60
   2 -17   1    0.50    1.20
   1 -17   1  149.19    9.60
   0 -17   1    4.30    1.50
  -1 -17   1  211.78   12.40
  -2 -17   1    3.70    1.80
   3 -17   0   76.19    6.10
   2 -17   0   55.19    5.00
   1 -17   0   54.69    4.80
   0 -17   0    1.00    1.10
  -1 -17   0   54.29    4.60
   3 -17  -1   38.80    4.10
   2 -17  -1    3.50    1.50
   1 -17  -1  206.88   12.10
   0 -17  -1    5.00    1.40
  -1 -17  -1  170.68   10.10
   2 -17  -2   36.50    3.80
   1 -17  -2  157.48    9.50
   0 -17  -2   71.99    5.30
  -1 -17  -2   40.60    3.80
   2 -17  -3   72.09    5.40
   1 -17  -3  133.29    8.20
   0 -17  -3    3.10    1.20
  -1 -17  -3  157.78   10.60
   1 -17  -4   93.79    6.20
   0 -17  -4   33.50    3.30
_computing_structure_solution     'SHELXT 2014/4 (Sheldrick, 2014)'
;
_shelx_hkl_checksum     2696
_shelx_res_file
;
TITL m22cg
CELL  0.71073    9.6417   13.604   12.174    90.000   105.155    90.000
ZERR        4    0.0017    0.002    0.002     0.000     0.002     0.000
LATT   1
SYMM     0.50000 - X ,    0.50000 + Y ,    0.50000 - Z
SFAC  C  H  I  N  O
UNIT    60   60   4  16   4
TEMP  -100
SIZE 0.16 0.56 0.67
OMIT -2 180.0
L.S. 20
FMAP 2
PLAN 20
ACTA
BOND $H
CONF
HTAB
WGHT    0.023500    0.727900
FVAR       0.38625
N1    4    0.238830    0.449844    0.525389    11.00000    0.04176    0.01709 =
         0.01802   -0.00250    0.00949    0.00263
C2    1    0.226303    0.364474    0.595039    11.00000    0.04547    0.01900 =
         0.02472   -0.00285    0.01717   -0.00725
AFIX  23
H2A   2    0.256658    0.304614    0.561322    11.00000   -1.20000
H2B   2    0.124787    0.355923    0.596368    11.00000   -1.20000
AFIX   0
C3    1    0.319534    0.377774    0.715908    11.00000    0.04961    0.01933 =
         0.02114    0.00164    0.01492    0.00300
AFIX  23
H3A   2    0.303348    0.322535    0.764030    11.00000   -1.20000
H3B   2    0.422197    0.377739    0.715857    11.00000   -1.20000
AFIX   0
N4    4    0.283904    0.470434    0.762292    11.00000    0.04206    0.02127 =
         0.01607   -0.00120    0.01007    0.00088
C5    1    0.297744    0.556096    0.692569    11.00000    0.03773    0.01913 =
         0.01817   -0.00224    0.00883    0.00135
AFIX  23
H5A   2    0.399127    0.563669    0.690431    11.00000   -1.20000
H5B   2    0.268866    0.616324    0.726541    11.00000   -1.20000
AFIX   0
C6    1    0.202769    0.542627    0.572334    11.00000    0.04114    0.02231 =
         0.01805   -0.00426    0.00686    0.00585
AFIX  23
H6A   2    0.100500    0.542063    0.573534    11.00000   -1.20000
H6B   2    0.217434    0.598033    0.523853    11.00000   -1.20000
AFIX   0
C17   1    0.292866    0.450257    0.434040    11.00000    0.03036    0.01763 =
         0.01243   -0.00197    0.00073    0.00054
O17   5    0.311772    0.525522    0.384482    11.00000    0.06461    0.01728 =
         0.01963    0.00141    0.01328    0.00129
C11   1    0.332832    0.352682    0.391086    11.00000    0.03017    0.01450 =
         0.01504    0.00137    0.00786   -0.00060
C12   1    0.243438    0.306921    0.296249    11.00000    0.02626    0.01745 =
         0.01526    0.00026    0.00837   -0.00167
I12   3    0.037087    0.361860    0.218501    11.00000    0.02670    0.02407 =
         0.02409   -0.00347    0.00387   -0.00088
C13   1    0.288254    0.222264    0.250978    11.00000    0.04214    0.01634 =
         0.02178   -0.00164    0.01406   -0.00103
AFIX  43
H13   2    0.226789    0.190894    0.186746    11.00000   -1.20000
AFIX   0
C14   1    0.423745    0.184275    0.300798    11.00000    0.04914    0.01915 =
         0.03742    0.00054    0.02495    0.00704
AFIX  43
H14   2    0.455287    0.126941    0.269870    11.00000   -1.20000
AFIX   0
C15   1    0.513048    0.228887    0.394717    11.00000    0.03449    0.03041 =
         0.04081    0.00833    0.01324    0.01076
AFIX  43
H15   2    0.605388    0.202122    0.428400    11.00000   -1.20000
AFIX   0
C16   1    0.467716    0.313139    0.440060    11.00000    0.03132    0.02612 =
         0.02379    0.00201    0.00307    0.00086
AFIX  43
H16   2    0.529263    0.343775    0.504803    11.00000   -1.20000
AFIX   0
N41   4    0.276925    0.571579    0.913998    11.00000    0.03780    0.03425 =
         0.01863   -0.00432    0.00815    0.00822
C42   1    0.302491    0.481721    0.877839    11.00000    0.02145    0.02865 =
         0.01743   -0.00092    0.00704   -0.00278
N43   4    0.341440    0.401757    0.943486    11.00000    0.03681    0.02789 =
         0.02139    0.00192    0.01149   -0.00549
C44   1    0.352797    0.414959    1.054529    11.00000    0.03843    0.03878 =
         0.02236    0.00635    0.00992   -0.00920
AFIX  43
H44   2    0.378975    0.360089    1.103876    11.00000   -1.20000
AFIX   0
C45   1    0.328764    0.503320    1.101246    11.00000    0.03509    0.04518 =
         0.01691   -0.00234    0.00981   -0.00728
AFIX  43
H45   2    0.338150    0.510794    1.180444    11.00000   -1.20000
AFIX   0
C46   1    0.290161    0.580425    1.025821    11.00000    0.03998    0.04280 =
         0.01993   -0.00598    0.01023    0.00343
AFIX  43
H46   2    0.272125    0.642714    1.054560    11.00000   -1.20000
AFIX   0
HKLF 4
REM  m22cg
REM R1 =  0.0276 for    3188 Fo > 4sig(Fo)  and  0.0294 for all    3452 data
REM    190 parameters refined using      0 restraints
END
WGHT      0.0235      0.7278
REM Instructions for potential hydrogen bonds
EQIV $1 -x, -y+1, -z+1
HTAB C5 I12_$1
EQIV $2 -x+1/2, y-1/2, -z+1/2
HTAB C13 O17_$2
EQIV $3 x, y, z+1
HTAB C45 O17_$3
REM Highest difference peak  0.959,  deepest hole -0.742,  1-sigma level  0.092
Q1    1   0.0822  0.3604  0.2889  11.00000  0.05    0.96
Q2    1  -0.0199  0.3610  0.1531  11.00000  0.05    0.84
Q3    1   0.0716  0.3127  0.1914  11.00000  0.05    0.76
Q4    1   0.0047  0.3130  0.2578  11.00000  0.05    0.72
Q5    1   0.0832  0.4109  0.1840  11.00000  0.05    0.70
Q6    1   0.0584  0.4167  0.2011  11.00000  0.05    0.69
Q7    1   0.0303  0.3017  0.2324  11.00000  0.05    0.68
Q8    1  -0.0262  0.2834  0.1685  11.00000  0.05    0.61
Q9    1   0.0065  0.4129  0.2649  11.00000  0.05    0.52
Q10   1  -0.0218  0.4390  0.1605  11.00000  0.05    0.49
Q11   1   0.1175  0.4513  0.2922  11.00000  0.05    0.47
Q12   1   0.3186  0.4001  0.4030  11.00000  0.05    0.45
Q13   1   0.1506  0.6402  0.8752  11.00000  0.05    0.44
Q14   1   0.2229  0.4968  0.5419  11.00000  0.05    0.42
Q15   1   0.1073  0.2732  0.2618  11.00000  0.05    0.42
Q16   1   0.2242  0.3630  0.3171  11.00000  0.05    0.42
Q17   1   0.1072  0.2770  0.2911  11.00000  0.05    0.40
Q18   1   0.2468  0.5480  0.6319  11.00000  0.05    0.38
Q19   1   0.3002  0.3412  0.3205  11.00000  0.05    0.37
Q20   1   0.2783  0.3738  0.6551  11.00000  0.05    0.36
;
_shelx_res_checksum     1018
_shelxl_version_number        2.014
