# Supplementary material for: The crystal structure of 1-(2-iodo­benzo­yl)-4-(pyrimidin-2-yl)piperazine: a three-dimensional hydrogen-bonded framework, augmented by π–π stacking inter­actions and I⋯N halogen bonds
Source: Acta Crystallogr E Crystallogr Commun. 2019 Jan 4;75(Pt 2):129–33. doi: 10.1107/S205698901801811X (PMC6362664; doi:10.1107/S205698901801811X)
Supplement: Supplementary file 2 [file e-75-00129-Isup2.hkl]

data_I                                                                          
_shelx_title ' m22cg'                                                           
_shelx_refln_list_code          4                                               
_shelx_F_calc_maximum      247.87                                               
_exptl_crystal_F_000       776.00                                               
_reflns_d_resolution_high  0.7673                                               
                                                                                
loop_                                                                           
 _space_group_symop_operation_xyz                                               
 'x, y, z'                                                                      
 '-x+1/2, y+1/2, -z+1/2'                                                        
 '-x, -y, -z'                                                                   
 'x-1/2, -y-1/2, z-1/2'                                                         
                                                                                
_cell_length_a     9.6417                                                       
_cell_length_b    13.6040                                                       
_cell_length_c    12.1740                                                       
_cell_angle_alpha  90.000                                                       
_cell_angle_beta  105.155                                                       
_cell_angle_gamma  90.000                                                       
                                                                                
_shelx_F_squared_multiplier     1.000                                           
                                                                                
loop_                                                                           
 _refln_index_h                                                                 
 _refln_index_k                                                                 
 _refln_index_l                                                                 
 _refln_F_squared_calc                                                          
 _refln_F_squared_meas                                                          
 _refln_F_squared_sigma                                                         
 _refln_observed_status                                                         
   2   0   0       3940.27       4550.88       201.39 o                         
   4   0   0      25577.54      26788.77       946.65 o                         
   6   0   0       1288.13       1281.83        48.82 o                         
   8   0   0       1596.82       1542.87        84.46 o                         
  10   0   0       1007.52        993.30        59.66 o                         
  12   0   0       1524.18       1472.49        85.80 o                         
   1   1   0       2080.75       2120.40        62.95 o                         
   2   1   0         44.30         48.13         2.56 o                         
   3   1   0      42628.58      45859.94      1429.03 o                         
   4   1   0       9411.67       9957.51       315.72 o                         
   5   1   0        978.87       1166.20        32.89 o                         
   6   1   0       7200.82       6772.30       169.97 o                         
   7   1   0         25.05         17.97         2.68 o                         
   8   1   0       2313.44       2250.52        68.72 o                         
   9   1   0        280.94        297.81        17.04 o                         
  10   1   0       1658.68       1507.36        63.34 o                         
  11   1   0        779.86        753.55        34.59 o                         
  12   1   0         76.79         87.82        28.82 o                         
   0   2   0       6974.78       6880.01       208.18 o                         
   1   2   0      10892.64      12163.50       301.57 o                         
   2   2   0      27201.53      30122.25       923.70 o                         
   3   2   0      10333.66      10895.57       588.52 o                         
   4   2   0        188.05        188.88         7.60 o                         
   5   2   0       9051.81       9247.16       446.40 o                         
   6   2   0        122.79        123.04         7.07 o                         
   7   2   0      10131.61       9882.66       460.38 o                         
   8   2   0        220.81        209.12        10.69 o                         
   9   2   0       5392.65       5126.64       288.19 o                         
  10   2   0        282.30        252.26        16.78 o                         
  11   2   0        285.58        296.21        18.89 o                         
  12   2   0          0.61         -5.36         7.37 o                         
   1   3   0      30046.58      32460.76       755.72 o                         
   2   3   0        193.52        200.08         7.09 o                         
   3   3   0       3966.66       3962.80       133.71 o                         
   4   3   0       3692.18       4064.10       208.09 o                         
   5   3   0       4523.38       4837.80       241.52 o                         
   6   3   0       5408.03       5563.39       327.03 o                         
   7   3   0        870.64        914.65        39.92 o                         
   8   3   0        341.50        366.04        17.41 o                         
   9   3   0        307.69        344.24        32.81 o                         
  10   3   0        763.29        773.21        83.79 o                         
  11   3   0       1036.69       1053.02        92.47 o                         
   0   4   0      21509.39      20154.27       611.81 o                         
   1   4   0       1297.47       1448.06        33.12 o                         
   2   4   0      22806.31      24323.14       822.15 o                         
   3   4   0        142.15        119.54         5.39 o                         
   4   4   0       2221.11       2139.45        86.24 o                         
   5   4   0       2259.48       2478.50       146.27 o                         
   6   4   0        260.55        280.80        16.26 o                         
   7   4   0       1211.77       1201.31        88.56 o                         
   8   4   0        230.48        249.58        12.20 o                         
   9   4   0        417.41        415.56        62.34 o                         
  10   4   0       2164.52       2181.41       270.76 o                         
  11   4   0        155.20        142.10        19.44 o                         
   1   5   0       1318.94       1200.78        51.39 o                         
   2   5   0       2000.48       1916.49        45.61 o                         
   3   5   0       2811.13       3014.07        88.10 o                         
   4   5   0       8008.13       8251.22       345.77 o                         
   5   5   0        551.46        558.64        23.93 o                         
   6   5   0       8260.41       8689.45       515.77 o                         
   7   5   0         13.42         11.72         3.34 o                         
   8   5   0       2941.88       3165.68       258.87 o                         
   9   5   0        187.40        193.99        14.67 o                         
  10   5   0       1551.69       1463.11        84.46 o                         
  11   5   0        117.20        118.64        18.77 o                         
   0   6   0       5583.73       5865.17       179.50 o                         
   1   6   0       3969.16       3824.38       195.44 o                         
   2   6   0       4714.30       4615.70       182.55 o                         
   3   6   0       6635.32       6733.22       389.67 o                         
   4   6   0        851.92        819.11        36.16 o                         
   5   6   0       3366.14       3521.70       196.74 o                         
   6   6   0         30.65         22.12         6.03 o                         
   7   6   0       7206.32       7688.95       528.08 o                         
   8   6   0        338.08        359.54        18.07 o                         
   9   6   0       1062.36       1095.16       108.55 o                         
  10   6   0        339.40        270.80        26.14 o                         
  11   6   0        340.64        342.45        32.84 o                         
   1   7   0      13022.98      12169.92       393.09 o                         
   2   7   0         49.53         56.34         5.03 o                         
   3   7   0       9317.49       9023.29       683.07 o                         
   4   7   0       1103.10       1203.79        78.97 o                         
   5   7   0        883.56        966.86        66.87 o                         
   6   7   0       1295.88       1354.04       106.60 o                         
   7   7   0         91.82        111.55        10.66 o                         
   8   7   0         21.63         24.18         6.11 o                         
   9   7   0        462.41        461.70        40.22 o                         
  10   7   0        165.33        157.52        20.78 o                         
   0   8   0       5144.10       5086.38       146.79 o                         
   1   8   0       1169.53       1265.97        28.72 o                         
   2   8   0       9022.75       8305.48       484.59 o                         
   3   8   0        226.51        235.23        18.38 o                         
   4   8   0        622.16        631.72        45.10 o                         
   5   8   0       5076.97       4830.03       641.74 o                         
   6   8   0       1284.75       1327.20       231.59 o                         
   7   8   0       1407.65       1405.26       193.04 o                         
   8   8   0        376.88        384.74        49.90 o                         
   9   8   0        467.34        472.10        62.67 o                         
  10   8   0        494.22        465.78        38.21 o                         
   1   9   0         46.04         67.70         6.30 o                         
   2   9   0       2627.68       2402.38       126.70 o                         
   3   9   0        258.33        234.58        21.18 o                         
   4   9   0       9222.16       8448.78      1217.78 o                         
   5   9   0        244.98        232.85        33.85 o                         
   6   9   0       4169.28       3986.75       666.54 o                         
   7   9   0         23.76         11.70         5.63 o                         
   8   9   0       4842.79       4715.23       906.13 o                         
   9   9   0         96.80         75.42         9.48 o                         
  10   9   0        865.52        755.35        54.29 o                         
   0  10   0       6866.14       7327.02       371.98 o                         
   1  10   0        825.53        857.80        21.07 o                         
   2  10   0       2010.56       1947.17        65.26 o                         
   3  10   0       1084.32        957.54        80.19 o                         
   4  10   0       2648.66       2430.86       396.11 o                         
   5  10   0       3251.78       2959.23       542.90 o                         
   6  10   0          7.97         14.41         5.69 o                         
   7  10   0       1541.06       1536.20       324.05 o                         
   8  10   0        185.01        183.54        50.27 o                         
   9  10   0        428.74        451.31       105.24 o                         
   1  11   0       9831.33      10197.56       294.41 o                         
   2  11   0        185.60        177.54        17.68 o                         
   3  11   0       3771.09       3529.41       282.31 o                         
   4  11   0          3.21         10.72         6.70 o                         
   5  11   0       1713.03       1669.90       347.18 o                         
   6  11   0        494.33        444.32        91.16 o                         
   7  11   0          3.03          4.13         5.80 o                         
   8  11   0          4.52         -0.16         5.80 o                         
   9  11   0        289.09        229.66        70.72 o                         
   0  12   0       4254.64       4501.20       229.91 o                         
   1  12   0         59.17         50.68         7.05 o                         
   2  12   0        349.25        365.59        16.51 o                         
   3  12   0       2653.46       2511.90       153.37 o                         
   4  12   0       1672.31       1727.55       223.84 o                         
   5  12   0       2000.45       1912.17       285.17 o                         
   6  12   0          0.50         -4.08         5.15 o                         
   7  12   0       1944.31       1816.35       508.01 o                         
   8  12   0         50.28         27.48         8.06 o                         
   1  13   0        472.09        481.70        23.46 o                         
   2  13   0       1253.07       1256.64        97.19 o                         
   3  13   0        549.95        527.28        31.40 o                         
   4  13   0       2525.92       2586.08       325.06 o                         
   5  13   0        123.72        133.04        29.83 o                         
   6  13   0       2550.87       2511.57       510.02 o                         
   7  13   0          0.11          2.63         6.11 o                         
   8  13   0       1188.77       1174.32       350.53 o                         
   0  14   0       3167.28       3324.30       173.60 o                         
   1  14   0        281.00        297.02        17.52 o                         
   2  14   0       2205.77       2371.74       137.38 o                         
   3  14   0          1.80          1.02         4.48 o                         
   4  14   0        976.78       1219.79        69.71 o                         
   5  14   0        833.17        841.59       130.71 o                         
   6  14   0        101.68        130.99        41.89 o                         
   7  14   0        142.93        156.53        51.28 o                         
   1  15   0       2290.47       2402.50       105.54 o                         
   2  15   0        180.34        170.56        21.11 o                         
   3  15   0       1134.90       1192.77       129.70 o                         
   4  15   0        606.49        711.78        46.25 o                         
   5  15   0        180.98        315.04        28.15 o                         
   6  15   0        507.26        667.54        61.00 o                         
   0  16   0        207.62        171.59        20.78 o                         
   1  16   0        207.81        216.58        16.31 o                         
   2  16   0        200.49        215.64        16.82 o                         
   3  16   0        873.10        865.59       113.61 o                         
   4  16   0        167.67        207.79        23.46 o                         
   1  17   0        386.21        365.19        22.26 o                         
   2  17   0        407.88        369.93        33.51 o                         
   3  17   0        528.14        510.69        40.89 o                         
 -11   0   1        240.76        214.49        22.12 o                         
  -9   0   1       2758.74       2585.04       136.74 o                         
  -7   0   1      11112.51      10628.26       375.09 o                         
  -5   0   1      12809.05      12722.85       516.31 o                         
  -3   0   1      61439.61      66961.89      2437.77 o                         
  -1   0   1       5750.47       6377.27       673.54 o                         
   1   0   1        480.78        388.70        24.13 o                         
   3   0   1       1147.27       1116.31        41.47 o                         
   5   0   1      12620.90      12190.45       434.58 o                         
   7   0   1       6746.84       6535.07       233.43 o                         
   9   0   1       5661.54       5357.09       273.48 o                         
  11   0   1        277.38        246.67        24.13 o                         
 -12   1   1         27.15         14.75         6.16 o                         
 -11   1   1       1135.87       1095.77        46.68 o                         
 -10   1   1        468.36        437.89        22.69 o                         
  -9   1   1       1547.41       1486.97        67.70 o                         
  -8   1   1       1245.96       1160.81        75.41 o                         
  -7   1   1        331.99        298.18        10.51 o                         
  -6   1   1      10512.48      10557.40       327.37 o                         
  -5   1   1       1725.08       1698.78        50.29 o                         
  -4   1   1       2522.76       2487.07        80.77 o                         
  -3   1   1       1749.45       1829.04        53.74 o                         
  -2   1   1      10319.13      11399.87       289.92 o                         
  -1   1   1      17809.84      18152.10       675.20 o                         
   0   1   1         61.81         48.26         2.84 o                         
   1   1   1       4820.38       5504.12       194.79 o                         
   2   1   1        393.19        464.43        14.70 o                         
   3   1   1      15835.55      16525.52       477.65 o                         
   4   1   1       7585.23       8023.73       233.22 o                         
   5   1   1        694.97        601.99        20.09 o                         
   6   1   1       4295.16       4027.05       102.49 o                         
   7   1   1        275.69        253.88         9.87 o                         
   8   1   1       1584.15       1542.26        42.18 o                         
   9   1   1        400.36        402.97        20.84 o                         
  10   1   1       1269.18       1221.07        50.13 o                         
  11   1   1        594.05        565.96        28.20 o                         
 -12   2   1       1842.51       1809.04       172.23 o                         
 -11   2   1         28.99         14.77         5.63 o                         
 -10   2   1       2739.18       2620.96       185.00 o                         
  -9   2   1         15.34         10.12         4.67 o                         
  -8   2   1        693.71        714.13        54.63 o                         
  -7   2   1         69.54         64.59         5.49 o                         
  -6   2   1        554.02        537.48        28.15 o                         
  -5   2   1       5078.57       5664.98       242.11 o                         
  -4   2   1       4557.50       5009.79       178.21 o                         
  -3   2   1        899.19       1113.27        40.52 o                         
  -2   2   1      21980.22      23818.05       783.00 o                         
  -1   2   1      20746.31      20644.30       668.61 o                         
   0   2   1      26096.65      26620.46      1073.76 o                         
   1   2   1        223.76        210.89        10.12 o                         
   2   2   1      23782.19      25582.72       802.59 o                         
   3   2   1         65.25         85.37         4.47 o                         
   4   2   1      10855.08      11451.16       413.49 o                         
   5   2   1        501.67        494.30        17.12 o                         
   6   2   1       3050.48       3014.90       126.31 o                         
   7   2   1         52.21         52.48         4.63 o                         
   8   2   1         42.32         47.22         4.62 o                         
   9   2   1         25.22         23.49         5.44 o                         
  10   2   1        883.99        878.18        47.93 o                         
  11   2   1         68.24         61.29         8.76 o                         
 -12   3   1          5.69          6.03         9.38 o                         
 -11   3   1        186.11        233.95        37.87 o                         
 -10   3   1        675.79        654.26        62.34 o                         
  -9   3   1        677.05        665.01        97.19 o                         
  -8   3   1       4032.65       4071.81       212.19 o                         
  -7   3   1        557.74        592.46        39.49 o                         
  -6   3   1       7256.32       7141.59       436.23 o                         
  -5   3   1       3392.11       3694.59       222.82 o                         
  -4   3   1      11265.98      11770.46       531.10 o                         
  -3   3   1         28.45         25.40         2.01 o                         
  -2   3   1      11483.36      12370.75       286.18 o                         
  -1   3   1      15262.57      15197.24       579.07 o                         
   0   3   1        363.86        393.37        15.67 o                         
   1   3   1       9986.94       9821.52       447.24 o                         
   2   3   1       3706.98       3971.68       116.71 o                         
   3   3   1      10323.03      11267.32       328.23 o                         
   4   3   1       6630.54       7308.62       236.99 o                         
   5   3   1        273.80        306.67        15.40 o                         
   6   3   1       7842.94       8150.40       397.18 o                         
   7   3   1        289.22        291.11        18.12 o                         
   8   3   1       4159.18       4215.36       204.96 o                         
   9   3   1        111.50        108.11         9.27 o                         
  10   3   1        817.34        809.75        65.02 o                         
  11   3   1        274.77        245.33        24.13 o                         
 -11   4   1        606.39        613.79        63.01 o                         
 -10   4   1        385.60        390.30        39.21 o                         
  -9   4   1       1669.87       1723.88       228.54 o                         
  -8   4   1        846.17        867.35        53.70 o                         
  -7   4   1       6273.77       6416.08       407.86 o                         
  -6   4   1        229.39        262.05        19.76 o                         
  -5   4   1      12522.00      13278.11       756.15 o                         
  -4   4   1        268.61        295.76        14.42 o                         
  -3   4   1      15763.69      16511.61       423.80 o                         
  -2   4   1        331.32        335.64         8.64 o                         
  -1   4   1        565.50        501.23        15.02 o                         
   0   4   1       1246.21       1322.77        41.82 o                         
   1   4   1         38.12         41.41         4.69 o                         
   2   4   1       3254.13       3346.98       120.26 o                         
   3   4   1       5324.87       5915.66       170.93 o                         
   4   4   1       1454.56       1602.87        48.40 o                         
   5   4   1      10132.22      10553.24       570.31 o                         
   6   4   1         19.43         16.60         3.10 o                         
   7   4   1       6591.74       7080.84       432.39 o                         
   8   4   1        490.25        490.46        30.99 o                         
   9   4   1       4069.27       4074.73       202.40 o                         
  10   4   1        400.91        363.90        29.49 o                         
  11   4   1        730.96        670.22        46.25 o                         
 -11   5   1       1461.22       1333.07        79.76 o                         
 -10   5   1          0.97         -0.77         4.83 o                         
  -9   5   1       1387.98       1411.77       249.65 o                         
  -8   5   1       1697.26       1806.44       152.24 o                         
  -7   5   1          9.06         10.29         3.21 o                         
  -6   5   1       1270.95       1374.13       102.49 o                         
  -5   5   1         85.77         84.23         5.54 o                         
  -4   5   1       1309.19       1337.28        67.73 o                         
  -3   5   1      11267.10      11582.66       369.78 o                         
  -2   5   1        526.05        612.03        59.91 o                         
  -1   5   1      21243.63      21146.30       487.25 o                         
   0   5   1       2380.91       2298.83        47.26 o                         
   1   5   1      15337.88      15012.12       533.28 o                         
   2   5   1       1320.93       1310.14       201.42 o                         
   3   5   1      10514.16      10620.44       598.22 o                         
   4   5   1        543.46        577.26        28.86 o                         
   5   5   1       5762.31       6233.52       382.97 o                         
   6   5   1        629.65        671.39        43.64 o                         
   7   5   1         22.74         22.30         4.15 o                         
   8   5   1       1292.47       1311.87       152.16 o                         
   9   5   1        161.31        162.31        13.27 o                         
  10   5   1        332.89        282.19        26.14 o                         
  11   5   1        863.38        841.15        55.63 o                         
 -11   6   1         10.88          4.69         7.37 o                         
 -10   6   1        610.02        579.06        41.56 o                         
  -9   6   1        446.66        474.15        68.03 o                         
  -8   6   1       1106.64       1197.05        80.41 o                         
  -7   6   1       1844.15       2106.59        78.67 o                         
  -6   6   1         41.03         70.22         6.17 o                         
  -5   6   1       3315.40       3332.18       148.39 o                         
  -4   6   1       2323.22       2266.22        97.89 o                         
  -3   6   1       1208.11       1179.03        42.35 o                         
  -2   6   1      11447.63      10978.99       514.14 o                         
  -1   6   1       4891.53       5081.41       104.71 o                         
   0   6   1      17246.77      16338.51       522.26 o                         
   1   6   1         28.58         50.11         7.78 o                         
   2   6   1      13035.64      12671.23       832.83 o                         
   3   6   1       3257.72       3379.08       302.39 o                         
   4   6   1       5057.09       5186.02       357.69 o                         
   5   6   1       1289.75       1365.79        65.75 o                         
   6   6   1        753.68        808.91        52.78 o                         
   7   6   1       1710.43       1732.14       185.97 o                         
   8   6   1         46.32         45.85        13.07 o                         
   9   6   1        930.85        867.86        81.78 o                         
  10   6   1        670.39        641.40        44.91 o                         
 -10   7   1        870.26        787.52        52.95 o                         
  -9   7   1        915.51        785.51        51.61 o                         
  -8   7   1       3498.76       3632.93       328.97 o                         
  -7   7   1         23.26         14.97         4.26 o                         
  -6   7   1       5479.79       5659.16       337.63 o                         
  -5   7   1        365.55        384.82        20.03 o                         
  -4   7   1      13479.66      13375.56       704.17 o                         
  -3   7   1        292.53        306.19        15.46 o                         
  -2   7   1       4398.16       4082.29       199.39 o                         
  -1   7   1        523.17        487.50        11.10 o                         
   0   7   1         13.73         13.45         2.03 o                         
   1   7   1       1373.98       1301.18        56.47 o                         
   2   7   1        260.26        241.08        16.93 o                         
   3   7   1       1592.51       1571.30       166.27 o                         
   4   7   1       6741.04       6714.18       654.83 o                         
   5   7   1         12.45         13.74         4.27 o                         
   6   7   1       6480.95       6544.20      1002.99 o                         
   7   7   1         34.72         23.94         5.63 o                         
   8   7   1       4752.13       4837.74       655.81 o                         
   9   7   1         15.91          9.24         5.44 o                         
  10   7   1       1325.18       1205.72        74.40 o                         
 -10   8   1        288.87        243.99        26.14 o                         
  -9   8   1       1053.04        982.58        62.34 o                         
  -8   8   1        913.34        885.53       120.28 o                         
  -7   8   1       3448.36       3408.33       418.23 o                         
  -6   8   1        376.21        408.42        26.47 o                         
  -5   8   1       3941.49       4076.49       307.37 o                         
  -4   8   1        616.52        584.45        47.89 o                         
  -3   8   1       3875.32       3464.66       207.33 o                         
  -2   8   1       3990.93       4029.22       158.50 o                         
  -1   8   1        646.92        614.20        20.87 o                         
   0   8   1       4591.03       4658.90        95.21 o                         
   1   8   1          6.88          9.29         1.38 o                         
   2   8   1       7830.92       7476.47       444.80 o                         
   3   8   1       1610.55       1510.29       176.70 o                         
   4   8   1       1493.10       1378.31       266.74 o                         
   5   8   1       2173.97       2099.89       375.66 o                         
   6   8   1        162.39        165.42        28.15 o                         
   7   8   1       3201.88       3234.12       626.32 o                         
   8   8   1         20.56         15.74         5.91 o                         
   9   8   1       1087.75       1152.64       160.84 o                         
  10   8   1        362.53        290.91        28.82 o                         
 -10   9   1          8.52          3.35         8.04 o                         
  -9   9   1        776.30        748.20       122.33 o                         
  -8   9   1          2.50          2.16         5.44 o                         
  -7   9   1       1024.32        974.57       119.61 o                         
  -6   9   1        288.56        308.94        50.57 o                         
  -5   9   1        131.97        149.06        18.42 o                         
  -4   9   1          0.16          3.07         2.59 o                         
  -3   9   1       3140.98       2975.76       188.27 o                         
  -2   9   1         36.42         41.42         3.41 o                         
  -1   9   1      11744.67      12256.16       300.55 o                         
   0   9   1       1719.42       1775.68        37.41 o                         
   1   9   1      16289.79      15642.64       643.18 o                         
   2   9   1        247.74        240.64        17.06 o                         
   3   9   1       5072.01       4429.81       785.18 o                         
   4   9   1        202.01        213.81        49.60 o                         
   5   9   1       4928.87       4678.31       979.53 o                         
   6   9   1         14.61         10.39         7.04 o                         
   7   9   1         21.12         31.81         6.86 o                         
   8   9   1         14.92         15.71         6.28 o                         
   9   9   1        395.01        365.78        58.62 o                         
  -9  10   1        261.08        252.03        54.96 o                         
  -8  10   1        478.36        474.84        79.09 o                         
  -7  10   1       3161.19       2924.79       503.35 o                         
  -6  10   1         22.99         34.49        11.06 o                         
  -5  10   1       2404.23       2216.76       373.99 o                         
  -4  10   1          4.02          6.12         2.56 o                         
  -3  10   1       1781.05       1714.26       107.21 o                         
  -2  10   1       7182.76       7319.99       265.99 o                         
  -1  10   1        468.36        471.79        12.54 o                         
   0  10   1        597.90        574.06        14.76 o                         
   1  10   1        365.28        402.42        25.15 o                         
   2  10   1       7745.32       7214.93       414.53 o                         
   3  10   1       3715.25       3292.64       387.36 o                         
   4  10   1       1270.66       1232.32       234.60 o                         
   5  10   1        745.07        699.71       135.73 o                         
   6  10   1          1.44          5.27         4.96 o                         
   7  10   1       1777.79       1669.65       415.88 o                         
   8  10   1         57.33         44.98         8.20 o                         
   9  10   1       1205.02       1130.51       283.16 o                         
  -9  11   1         82.10         62.72         9.64 o                         
  -8  11   1       2703.66       2605.74       639.39 o                         
  -7  11   1         34.96         28.12         7.11 o                         
  -6  11   1       3973.72       3811.57       723.85 o                         
  -5  11   1        348.62        336.28        66.66 o                         
  -4  11   1       4409.26       3844.32       253.43 o                         
  -3  11   1        325.95        322.42        18.75 o                         
  -2  11   1       8057.96       8182.68       183.16 o                         
  -1  11   1        482.45        522.52        18.19 o                         
   0  11   1        454.25        472.91        17.07 o                         
   1  11   1        409.83        437.21        24.86 o                         
   2  11   1        267.82        285.42        12.72 o                         
   3  11   1       1889.63       1729.55       134.67 o                         
   4  11   1       1861.57       1678.23       277.80 o                         
   5  11   1        121.15        113.10        32.51 o                         
   6  11   1       3767.61       3255.97       947.35 o                         
   7  11   1         16.95         15.03         6.43 o                         
   8  11   1       1722.12       1552.40       449.40 o                         
   9  11   1          0.18         -3.35        10.05 o                         
  -9  12   1        287.39        328.22        97.16 o                         
  -8  12   1        990.25        884.88       241.61 o                         
  -7  12   1        700.60        714.37       171.93 o                         
  -6  12   1          5.96          4.02         5.21 o                         
  -5  12   1       2004.76       1996.37       375.97 o                         
  -4  12   1        876.64        861.73        94.57 o                         
  -3  12   1        449.13        396.86        22.14 o                         
  -2  12   1        847.83        912.83        37.68 o                         
  -1  12   1        250.42        286.82        15.87 o                         
   0  12   1       7071.26       7418.42       215.03 o                         
   1  12   1        193.10        189.68        11.54 o                         
   2  12   1       4397.39       4193.10       191.03 o                         
   3  12   1        947.94        829.68        76.92 o                         
   4  12   1        394.82        412.93        41.56 o                         
   5  12   1        650.40        591.89       102.55 o                         
   6  12   1        615.07        625.45       165.56 o                         
   7  12   1        513.40        515.85       154.17 o                         
   8  12   1        260.96        209.97        76.75 o                         
  -8  13   1         34.28         28.48         8.71 o                         
  -7  13   1          5.79          6.65         9.72 o                         
  -6  13   1        334.98        315.82        63.98 o                         
  -5  13   1         59.58         45.55         7.72 o                         
  -4  13   1        927.31        908.48       170.89 o                         
  -3  13   1       1959.35       2120.52       152.49 o                         
  -2  13   1         69.98         67.98        13.07 o                         
  -1  13   1       6857.18       7274.26       259.78 o                         
   0  13   1        958.76       1074.31        43.57 o                         
   1  13   1       1712.00       1745.62        56.09 o                         
   2  13   1        138.07        157.30        14.80 o                         
   3  13   1       7082.58       6530.42       638.62 o                         
   4  13   1          0.75          3.70         4.96 o                         
   5  13   1        252.81        294.73        50.57 o                         
   6  13   1        185.46        139.61        19.77 o                         
   7  13   1        178.89        179.94        61.33 o                         
  -7  14   1       2343.15       2368.06       489.28 o                         
  -6  14   1          1.31          2.68         7.37 o                         
  -5  14   1       1349.01       1638.05        91.16 o                         
  -4  14   1        759.10        790.85       137.41 o                         
  -3  14   1       1479.35       1530.00       122.66 o                         
  -2  14   1          1.74          1.01         4.27 o                         
  -1  14   1        720.77        731.23        32.46 o                         
   0  14   1       1757.53       1889.52        72.74 o                         
   1  14   1         99.81         88.99        20.78 o                         
   2  14   1        378.76        368.98        34.49 o                         
   3  14   1        518.49        471.64        47.99 o                         
   4  14   1        541.49        599.97       102.22 o                         
   5  14   1       1250.67       1326.52       180.64 o                         
   6  14   1         73.67         73.78        18.43 o                         
   7  14   1       1334.53       1018.04        67.03 o                         
  -6  15   1       1418.05       1863.20       103.89 o                         
  -5  15   1          3.36          4.02         7.37 o                         
  -4  15   1       1721.71       1695.99       292.88 o                         
  -3  15   1        312.14        306.56        30.16 o                         
  -2  15   1        780.20        833.46        37.19 o                         
  -1  15   1        345.13        366.22        20.61 o                         
   0  15   1         46.67         47.05         6.86 o                         
   1  15   1       1169.83       1226.25        50.48 o                         
   2  15   1        244.98        244.46        34.18 o                         
   3  15   1        426.28        507.34        35.53 o                         
   4  15   1       1013.35       1119.25        65.69 o                         
   5  15   1        192.46        187.09        30.50 o                         
   6  15   1       1313.24       1095.12        70.38 o                         
  -4  16   1        191.12        243.32        24.80 o                         
  -3  16   1        213.33        189.21        16.11 o                         
  -2  16   1       1978.43       2115.74        99.87 o                         
  -1  16   1         23.44         15.42         5.69 o                         
   0  16   1       2335.80       2388.22        91.69 o                         
   1  16   1         56.35         51.91         8.02 o                         
   2  16   1       2344.28       2434.98       214.46 o                         
   3  16   1         60.36         69.04        12.07 o                         
   4  16   1       1016.47       1312.96        79.76 o                         
  -3  17   1        285.09        260.07        27.48 o                         
  -2  17   1         35.51         24.07         7.72 o                         
  -1  17   1       1357.21       1402.91        58.05 o                         
   0  17   1         27.71         31.45         6.86 o                         
   1  17   1       1025.35       1073.22        72.02 o                         
   2  17   1          9.84          3.35         8.04 o                         
 -12   0   2       1406.00       1375.30        81.11 o                         
 -10   0   2       2594.79       2435.56       130.71 o                         
  -8   0   2       2248.69       2222.48       117.97 o                         
  -6   0   2       5865.48       6197.83       219.91 o                         
  -4   0   2       5920.02       6613.59       235.28 o                         
  -2   0   2       5700.16       6041.71       582.41 o                         
   2   0   2      51334.82      52885.91      2723.12 o                         
   4   0   2       6543.78       6251.94       221.81 o                         
   6   0   2       5080.97       4831.00       173.70 o                         
   8   0   2         65.02         68.96         8.02 o                         
  10   0   2        175.47        201.09        20.78 o                         
 -12   1   2         20.86          9.61         6.39 o                         
 -11   1   2        825.95        805.99        38.88 o                         
 -10   1   2        325.46        283.85        22.45 o                         
  -9   1   2       2160.14       2112.05       127.36 o                         
  -8   1   2       4331.80       4250.61       249.65 o                         
  -7   1   2         47.23         31.46         3.92 o                         
  -6   1   2       3476.25       3245.20       101.10 o                         
  -5   1   2         36.28         54.45         5.03 o                         
  -4   1   2      11430.69      12027.52       347.48 o                         
  -3   1   2        985.52       1000.30        61.30 o                         
  -2   1   2       3892.47       4275.26       109.28 o                         
  -1   1   2      17114.28      17945.74       584.63 o                         
   0   1   2          8.94          8.56         1.07 o                         
   1   1   2      15022.71      15264.12       456.85 o                         
   2   1   2        622.12        704.11        26.14 o                         
   3   1   2      11928.57      12237.26       354.52 o                         
   4   1   2       4134.19       4212.06       122.67 o                         
   5   1   2       2525.81       2494.06        74.40 o                         
   6   1   2       4502.10       4400.17       112.21 o                         
   7   1   2        454.00        431.70        14.64 o                         
   8   1   2       4495.25       4446.94       114.34 o                         
   9   1   2         67.63         71.19         7.10 o                         
  10   1   2       1501.97       1421.17        57.33 o                         
  11   1   2        394.54        359.52        20.84 o                         
 -12   2   2          2.91          0.38         5.31 o                         
 -11   2   2        122.29        123.08        13.17 o                         
 -10   2   2         18.50         16.06         5.80 o                         
  -9   2   2       1062.37       1027.80       127.32 o                         
  -8   2   2        473.46        461.02        50.27 o                         
  -7   2   2       7213.40       7163.28       361.14 o                         
  -6   2   2         60.47         54.32         3.75 o                         
  -5   2   2      21187.82      22280.04      1134.44 o                         
  -4   2   2        224.13        235.44         7.61 o                         
  -3   2   2       9838.83      10060.06       352.41 o                         
  -2   2   2        817.10        887.45        20.38 o                         
  -1   2   2       9672.84       9978.79       321.72 o                         
   0   2   2       8848.58       8990.83       826.03 o                         
   1   2   2       1952.89       1815.61        91.83 o                         
   2   2   2       1460.01       1718.24        87.77 o                         
   3   2   2       1282.74       1450.09        43.59 o                         
   4   2   2       2850.14       3067.65        90.21 o                         
   5   2   2       5622.44       5742.92       166.81 o                         
   6   2   2        343.54        362.53        14.15 o                         
   7   2   2       6349.96       6313.40       173.74 o                         
   8   2   2        152.33        147.07         8.25 o                         
   9   2   2       3547.57       3578.14       115.35 o                         
  10   2   2        108.96        111.23        11.85 o                         
  11   2   2       1376.90       1271.41        75.07 o                         
 -12   3   2          9.29          7.29         7.89 o                         
 -11   3   2       2573.89       2488.01       293.89 o                         
 -10   3   2          7.12          5.27         4.83 o                         
  -9   3   2        985.37        996.47       118.94 o                         
  -8   3   2       2769.48       2852.75       380.69 o                         
  -7   3   2       1620.25       1666.77       116.12 o                         
  -6   3   2       1417.35       1420.31       111.04 o                         
  -5   3   2          1.17          2.70         1.89 o                         
  -4   3   2       6623.96       6941.94       189.98 o                         
  -3   3   2       5915.66       6062.20       175.38 o                         
  -2   3   2      11362.62      11029.42       306.65 o                         
  -1   3   2      19335.33      20824.07       491.82 o                         
   0   3   2       3228.20       3394.20       152.49 o                         
   1   3   2      34071.25      31848.75      3510.94 o                         
   2   3   2        103.54        117.35         6.58 o                         
   3   3   2      11436.65      12235.91       516.34 o                         
   4   3   2        155.25        134.91         6.52 o                         
   5   3   2       7051.64       7300.94       300.10 o                         
   6   3   2       1633.37       1717.10        64.28 o                         
   7   3   2        105.18        101.36         7.53 o                         
   8   3   2       1005.26        989.73        41.00 o                         
   9   3   2        181.79        177.09        11.33 o                         
  10   3   2        689.47        643.41        43.57 o                         
  11   3   2        370.85        386.69        32.17 o                         
 -12   4   2        908.59       1089.76        69.04 o                         
 -11   4   2         80.39         57.13         8.86 o                         
 -10   4   2       2195.04       2245.23       352.87 o                         
  -9   4   2        313.73        299.20        47.56 o                         
  -8   4   2       3750.94       3806.42       593.14 o                         
  -7   4   2        611.61        617.32        38.85 o                         
  -6   4   2        173.95        147.46        13.41 o                         
  -5   4   2        833.58        840.17        47.15 o                         
  -4   4   2        340.82        383.00        14.31 o                         
  -3   4   2        580.00        519.40        14.46 o                         
  -2   4   2      14241.99      13676.50       467.34 o                         
  -1   4   2        870.52        887.10        20.62 o                         
   0   4   2      14609.15      14913.46       553.13 o                         
   1   4   2         36.01         23.82         5.03 o                         
   2   4   2      27977.41      27705.63      3395.35 o                         
   3   4   2         98.85         83.63         4.70 o                         
   4   4   2      11108.00      11644.55       463.47 o                         
   5   4   2        209.40        226.88         9.87 o                         
   6   4   2       2005.42       2112.33       123.13 o                         
   7   4   2        203.28        234.18        34.50 o                         
   8   4   2        200.75        181.98        13.45 o                         
   9   4   2        888.63        818.83        64.01 o                         
  10   4   2        241.66        253.37        24.13 o                         
  11   4   2         50.27         28.15        10.05 o                         
 -11   5   2        629.81        676.83       127.69 o                         
 -10   5   2       1593.76       1569.21       280.48 o                         
  -9   5   2        349.11        376.89        66.66 o                         
  -8   5   2       2309.41       2371.88       413.20 o                         
  -7   5   2         69.93         63.68         9.95 o                         
  -6   5   2       9442.37       9673.09       654.07 o                         
  -5   5   2         84.78         80.43         9.38 o                         
  -4   5   2      16086.77      16480.44       620.86 o                         
  -3   5   2        406.72        383.98        15.21 o                         
  -2   5   2       7503.57       7192.44       240.24 o                         
  -1   5   2        296.66        292.97         7.72 o                         
   0   5   2       4936.79       4952.33       143.67 o                         
   1   5   2       4686.34       4335.01       247.23 o                         
   2   5   2         11.22         15.92         3.02 o                         
   3   5   2        383.83        334.69        43.54 o                         
   4   5   2       2019.05       1866.92       112.23 o                         
   5   5   2       1548.45       1733.37        70.24 o                         
   6   5   2       5900.30       6179.81       337.65 o                         
   7   5   2        387.81        343.47        33.15 o                         
   8   5   2       4137.57       4239.16       369.63 o                         
   9   5   2          0.89          1.73         5.36 o                         
  10   5   2       1370.26       1314.30        77.75 o                         
 -11   6   2        109.31        103.22        18.10 o                         
 -10   6   2        633.29        669.96        94.18 o                         
  -9   6   2        787.37        835.71       136.07 o                         
  -8   6   2        438.17        453.21        27.77 o                         
  -7   6   2       5693.57       6099.62       427.96 o                         
  -6   6   2        600.92        596.40        27.99 o                         
  -5   6   2      11290.59      11035.72       597.55 o                         
  -4   6   2        271.33        285.82        15.00 o                         
  -3   6   2       8972.29       8691.33       450.11 o                         
  -2   6   2          5.42         13.32         2.00 o                         
  -1   6   2       9335.82       9120.89       218.51 o                         
   0   6   2       9708.96      10106.52       277.22 o                         
   1   6   2        635.49        624.05        24.59 o                         
   2   6   2       3109.84       2780.57       447.38 o                         
   3   6   2       1855.08       1832.06       341.48 o                         
   4   6   2       2170.75       2109.64       174.14 o                         
   5   6   2       3820.66       3910.99       560.63 o                         
   6   6   2        588.53        582.35        82.45 o                         
   7   6   2       4254.46       4400.88       557.98 o                         
   8   6   2         56.71         47.37         7.58 o                         
   9   6   2       1960.46       2147.30       228.87 o                         
  10   6   2        106.15         97.86        16.76 o                         
 -11   7   2       1177.15       1018.04        66.36 o                         
 -10   7   2         46.93         36.20        10.72 o                         
  -9   7   2       3120.65       3140.70       532.81 o                         
  -8   7   2         19.41         25.34         4.86 o                         
  -7   7   2        350.40        349.18        24.78 o                         
  -6   7   2          1.14          3.41         2.95 o                         
  -5   7   2        611.39        668.15        35.89 o                         
  -4   7   2       1065.48        984.15        56.05 o                         
  -3   7   2       6173.46       6269.65       361.62 o                         
  -2   7   2        198.72        173.68         5.61 o                         
  -1   7   2       8095.43       7949.58       180.38 o                         
   0   7   2       1253.47       1316.90        34.55 o                         
   1   7   2      14075.95      13163.26       383.37 o                         
   2   7   2        137.44        147.45        22.79 o                         
   3   7   2      13882.61      12506.12      2661.12 o                         
   4   7   2         78.47         62.54        13.74 o                         
   5   7   2       4337.41       4170.24       834.41 o                         
   6   7   2         40.62         40.83         6.39 o                         
   7   7   2        609.56        636.41       111.27 o                         
   8   7   2        408.68        411.47        67.36 o                         
   9   7   2         16.83         21.00         6.39 o                         
  10   7   2          4.66          2.01         5.69 o                         
 -10   8   2        909.65        798.92        54.29 o                         
  -9   8   2        593.40        493.94        38.21 o                         
  -8   8   2        936.06        982.18        68.00 o                         
  -7   8   2       2180.43       2309.60       178.50 o                         
  -6   8   2         20.10         20.87         6.50 o                         
  -5   8   2       3306.04       3139.29       248.33 o                         
  -4   8   2       1453.37       1470.32       106.41 o                         
  -3   8   2       4070.50       3848.31       212.85 o                         
  -2   8   2       2756.78       2620.61        59.68 o                         
  -1   8   2       3766.43       4031.33       101.37 o                         
   0   8   2      10569.47      10560.77       291.18 o                         
   1   8   2         57.44         45.47         4.14 o                         
   2   8   2       5569.36       4988.78       576.42 o                         
   3   8   2        511.67        494.58        64.01 o                         
   4   8   2       4443.81       4121.80      1076.38 o                         
   5   8   2        468.60        413.73       100.51 o                         
   6   8   2       1061.46       1023.57       249.65 o                         
   7   8   2       2014.03       1962.04       410.49 o                         
   8   8   2          3.02         -8.04         8.04 o                         
   9   8   2        688.50        702.77        98.20 o                         
  10   8   2        113.46         86.47        15.42 o                         
 -10   9   2         81.88         72.39        14.75 o                         
  -9   9   2          0.32         -0.67         6.70 o                         
  -8   9   2       1831.24       1839.32       293.22 o                         
  -7   9   2         26.17         17.43         8.04 o                         
  -6   9   2       4143.69       4313.65       386.38 o                         
  -5   9   2         74.95         65.19         5.90 o                         
  -4   9   2      10569.92      10132.88       691.92 o                         
  -3   9   2         67.12         68.44         4.04 o                         
  -2   9   2       5510.14       5642.40       160.47 o                         
  -1   9   2          0.46         12.73         3.02 o                         
   0   9   2       2396.55       2308.34        59.37 o                         
   1   9   2          5.95         18.16         6.46 o                         
   2   9   2          9.58         30.75        13.73 o                         
   3   9   2         67.49         89.82        13.41 o                         
   4   9   2       2283.86       1935.06       507.01 o                         
   5   9   2         31.67         29.83         6.16 o                         
   6   9   2       4377.38       4135.29      1039.85 o                         
   7   9   2          3.99          2.74         5.15 o                         
   8   9   2       2016.39       1977.32       474.83 o                         
   9   9   2         19.91         12.07         6.58 o                         
 -10  10   2        637.56        472.49        40.89 o                         
  -9  10   2        377.78        306.99        30.83 o                         
  -8  10   2        707.99        671.23        92.84 o                         
  -7  10   2       1427.92       1436.79       250.99 o                         
  -6  10   2          1.29         44.92        40.22 o                         
  -5  10   2       1719.38       1709.01       151.20 o                         
  -4  10   2        259.67        268.28        21.53 o                         
  -3  10   2       3693.27       3641.56       176.96 o                         
  -2  10   2       2694.41       2927.83        86.77 o                         
  -1  10   2       1439.76       1502.76        51.47 o                         
   0  10   2       3319.86       3222.41        82.20 o                         
   1  10   2          3.19         11.11         5.03 o                         
   2  10   2       7974.12       7263.74       355.73 o                         
   3  10   2       1079.40        975.43       158.15 o                         
   4  10   2        503.78        452.90        77.08 o                         
   5  10   2       1077.42        969.68       281.82 o                         
   6  10   2       1529.88       1414.95       397.11 o                         
   7  10   2       2461.42       2313.64       699.72 o                         
   8  10   2         14.20          9.19         6.43 o                         
   9  10   2        649.80        667.60       166.23 o                         
  -9  11   2       1253.15        945.04        64.35 o                         
  -8  11   2         60.71         69.97        36.53 o                         
  -7  11   2        290.77        264.60        48.26 o                         
  -6  11   2         24.33         24.08         6.11 o                         
  -5  11   2        280.98        232.41        28.71 o                         
  -4  11   2         49.80         63.05         5.34 o                         
  -3  11   2       3609.11       3675.34       155.61 o                         
  -2  11   2        197.12        235.42        10.63 o                         
  -1  11   2       2351.79       2422.32        62.52 o                         
   0  11   2         10.52         27.47        17.38 o                         
   1  11   2       6034.19       5745.40       258.66 o                         
   2  11   2         81.10         71.13         6.57 o                         
   3  11   2       5403.40       5011.65       611.61 o                         
   4  11   2         38.35         38.00         7.37 o                         
   5  11   2       2573.38       2435.69       601.85 o                         
   6  11   2        288.67        239.43        71.05 o                         
   7  11   2        238.02        239.18        90.82 o                         
   8  11   2          0.60         -0.27         5.58 o                         
  -9  12   2        402.09        289.57        32.17 o                         
  -8  12   2        332.59        347.39        94.14 o                         
  -7  12   2       1294.57       1327.09       314.70 o                         
  -6  12   2         23.67         13.53        12.40 o                         
  -5  12   2       2367.08       2298.20       404.49 o                         
  -4  12   2        222.54        227.67        24.28 o                         
  -3  12   2       4016.87       4147.32       168.08 o                         
  -2  12   2        200.82        230.34        12.58 o                         
  -1  12   2        441.93        472.90        17.52 o                         
   0  12   2       2784.83       2869.13        86.11 o                         
   1  12   2        699.36        723.04        25.04 o                         
   2  12   2       1774.04       1596.17       128.35 o                         
   3  12   2       2844.62       2673.35       361.59 o                         
   4  12   2        565.17        573.90       118.64 o                         
   5  12   2       1011.04        932.56       198.37 o                         
   6  12   2        813.34        809.91       228.54 o                         
   7  12   2       2175.90       1906.36       573.70 o                         
   8  12   2          0.74         -3.04         5.95 o                         
  -8  13   2        745.13        751.53       213.49 o                         
  -7  13   2         99.19         97.27        23.80 o                         
  -6  13   2       2220.32       2841.09       150.14 o                         
  -5  13   2        185.07        206.45        20.78 o                         
  -4  13   2       3967.94       3869.09       514.05 o                         
  -3  13   2         47.30         33.85         6.16 o                         
  -2  13   2       2480.74       2692.83       100.36 o                         
  -1  13   2        301.56        327.47        18.13 o                         
   0  13   2        868.52        885.68        29.95 o                         
   1  13   2        424.81        416.17        16.76 o                         
   2  13   2         10.47         10.52         7.06 o                         
   3  13   2          1.55          2.01         4.19 o                         
   4  13   2        703.66        636.96        99.54 o                         
   5  13   2        401.62        379.88        76.04 o                         
   6  13   2       2296.05       2202.14       591.50 o                         
   7  13   2         17.38          9.29         8.71 o                         
  -7  14   2        262.00        343.12        30.16 o                         
  -6  14   2          9.83          6.03         7.37 o                         
  -5  14   2        297.60        349.15        28.82 o                         
  -4  14   2        120.23        172.93        20.11 o                         
  -3  14   2        800.11        878.65        54.29 o                         
  -2  14   2       2218.86       2353.83        89.27 o                         
  -1  14   2        309.79        293.44        17.46 o                         
   0  14   2       2649.04       2736.40       102.85 o                         
   1  14   2        139.33        146.36        12.87 o                         
   2  14   2       2664.89       2616.54       172.67 o                         
   3  14   2         26.99         18.65         5.44 o                         
   4  14   2       1886.54       1920.18       336.12 o                         
   5  14   2          0.83          2.37         6.11 o                         
   6  14   2        512.02        550.95       117.97 o                         
  -6  15   2          3.10         -0.67         7.37 o                         
  -5  15   2         23.60         30.16         9.38 o                         
  -4  15   2       1036.61       1262.02        73.73 o                         
  -3  15   2        734.55        812.00        38.54 o                         
  -2  15   2        248.79        226.88        16.31 o                         
  -1  15   2       1081.25       1126.83        47.14 o                         
   0  15   2        245.71        253.02        16.70 o                         
   1  15   2       3276.64       3232.19       179.97 o                         
   2  15   2         22.89         24.93         6.70 o                         
   3  15   2       2280.94       2258.21       360.92 o                         
   4  15   2        248.33        242.01        49.60 o                         
   5  15   2        748.11        877.70       210.10 o                         
  -4  16   2        338.49        376.64        31.50 o                         
  -3  16   2       1115.91       1115.12        53.96 o                         
  -2  16   2        233.39        235.36        17.26 o                         
  -1  16   2       1721.26       1800.18        71.53 o                         
   0  16   2        207.61        212.22        16.31 o                         
   1  16   2          0.32          6.28         5.15 o                         
   2  16   2         33.60         24.86         6.58 o                         
   3  16   2         31.09         32.84        10.05 o                         
  -2  17   2        237.48        244.66        25.47 o                         
  -1  17   2       1046.72       1021.99        45.26 o                         
   0  17   2        469.21        455.23        29.83 o                         
   1  17   2        259.54        255.91        19.10 o                         
 -11   0   3          2.30          3.35         7.37 o                         
  -9   0   3       1182.63       1173.54        67.70 o                         
  -7   0   3       1987.68       1833.71        97.86 o                         
  -5   0   3      32986.03      35280.49      1765.34 o                         
  -3   0   3       8092.01       8241.35       559.29 o                         
  -1   0   3      29939.63      32771.20      1727.14 o                         
   1   0   3       9497.88       9487.68       483.21 o                         
   3   0   3       1000.24       1118.58        58.99 o                         
   5   0   3       6291.30       6295.47       224.41 o                         
   7   0   3       2926.56       2895.70       107.33 o                         
   9   0   3       4356.54       4258.48       156.40 o                         
  11   0   3       1316.91       1279.45        76.41 o                         
 -12   1   3         40.95         31.42         7.81 o                         
 -11   1   3       2355.44       2246.35        99.84 o                         
 -10   1   3        104.44         92.81        11.07 o                         
  -9   1   3       2029.84       2037.46       123.33 o                         
  -8   1   3        948.39        925.36        48.26 o                         
  -7   1   3       1552.78       1539.52        58.89 o                         
  -6   1   3       7046.62       7630.76       269.87 o                         
  -5   1   3         86.39         79.77         4.70 o                         
  -4   1   3       3146.18       3065.14        77.22 o                         
  -3   1   3       2955.66       3262.24       105.86 o                         
  -2   1   3      38168.57      38948.72      1072.86 o                         
  -1   1   3      19764.73      21008.95       766.04 o                         
   0   1   3       2367.85       2199.15        76.59 o                         
   1   1   3      19297.98      19112.32       619.15 o                         
   2   1   3       1605.24       1797.65        52.85 o                         
   3   1   3      11258.82      11581.48       345.76 o                         
   4   1   3        714.00        765.90        24.60 o                         
   5   1   3       8113.25       7976.22       231.02 o                         
   6   1   3       6426.27       6359.43       160.86 o                         
   7   1   3       1743.47       1708.89        46.55 o                         
   8   1   3       1357.62       1468.96        63.95 o                         
   9   1   3         13.06          6.28         3.33 o                         
  10   1   3       1060.66       1023.36        44.05 o                         
  11   1   3         60.39         51.61        12.07 o                         
 -12   2   3       1144.66       1158.52        76.41 o                         
 -11   2   3         27.33         20.44         6.58 o                         
 -10   2   3       2923.12       2937.44       268.42 o                         
  -9   2   3          2.52          1.22         3.84 o                         
  -8   2   3       4669.33       4564.79       491.59 o                         
  -7   2   3        375.95        384.19        42.90 o                         
  -6   2   3       1180.43       1224.66        64.58 o                         
  -5   2   3        129.27        106.48         5.49 o                         
  -4   2   3        294.74        315.64         9.70 o                         
  -3   2   3        462.36        471.03        13.22 o                         
  -2   2   3       6025.61       6346.34       253.35 o                         
  -1   2   3       5537.99       5887.35       147.39 o                         
   0   2   3      11674.96      11155.07       881.70 o                         
   1   2   3       1591.28       1611.50        96.15 o                         
   2   2   3      20994.57      21601.70       631.45 o                         
   3   2   3        526.60        593.80        19.44 o                         
   4   2   3      14858.13      15121.50       456.09 o                         
   5   2   3        268.79        232.94        10.16 o                         
   6   2   3       2098.31       2126.54        64.62 o                         
   7   2   3        146.57        159.45         8.28 o                         
   8   2   3       1610.01       1476.73        41.48 o                         
   9   2   3         84.52         72.56         6.90 o                         
  10   2   3        182.48        188.35        20.78 o                         
  11   2   3          8.17          2.01         6.70 o                         
 -12   3   3        108.84         75.77        11.13 o                         
 -11   3   3       1250.52       1234.18       137.07 o                         
 -10   3   3        288.25        255.65        38.88 o                         
  -9   3   3        330.07        345.86        54.26 o                         
  -8   3   3       1858.37       1914.53       263.09 o                         
  -7   3   3       1261.45       1259.19       179.64 o                         
  -6   3   3       7510.99       7485.21       531.86 o                         
  -5   3   3       1018.00       1098.42        37.53 o                         
  -4   3   3      17938.58      18291.51       473.75 o                         
  -3   3   3        779.64        777.05        18.39 o                         
  -2   3   3      31497.12      32078.66      1331.21 o                         
  -1   3   3        235.09        192.57         5.75 o                         
   0   3   3       3008.69       2849.74       272.44 o                         
   1   3   3       8959.24       8657.94       880.02 o                         
   2   3   3       3008.26       2977.95       256.35 o                         
   3   3   3        521.72        432.42        16.24 o                         
   4   3   3       3976.04       4319.96       185.68 o                         
   5   3   3       4390.66       4702.44       158.64 o                         
   6   3   3       3495.64       3635.65       130.39 o                         
   7   3   3         23.54         22.91         4.08 o                         
   8   3   3       4033.56       3947.39       142.93 o                         
   9   3   3          6.27          6.64         4.67 o                         
  10   3   3       1706.36       1559.63        89.15 o                         
  11   3   3         97.82         89.15        16.76 o                         
 -12   4   3        337.95        361.89        34.18 o                         
 -11   4   3          6.81          3.11         6.37 o                         
 -10   4   3        264.96        241.86        42.90 o                         
  -9   4   3        508.04        516.18        93.17 o                         
  -8   4   3          1.93          2.25         3.84 o                         
  -7   4   3       4166.90       4282.93       304.86 o                         
  -6   4   3       1451.51       1500.07        91.45 o                         
  -5   4   3      13441.94      13751.09       635.66 o                         
  -4   4   3       2167.14       2277.86       107.37 o                         
  -3   4   3       8370.03       7425.72       204.12 o                         
  -2   4   3          5.71         12.46         1.35 o                         
  -1   4   3      16399.62      16917.62       377.83 o                         
   0   4   3       2203.30       2347.09       119.31 o                         
   1   4   3       2958.91       2745.78       306.96 o                         
   2   4   3        704.26        585.15        78.76 o                         
   3   4   3        798.20        928.30        55.12 o                         
   4   4   3        801.86        809.15        26.14 o                         
   5   4   3       2264.25       2455.90        79.08 o                         
   6   4   3        388.44        416.30        16.15 o                         
   7   4   3       3776.86       3936.17       262.42 o                         
   8   4   3         76.33         54.59         8.06 o                         
   9   4   3       3354.70       3432.65       272.10 o                         
  10   4   3          6.54          3.70         5.31 o                         
 -12   5   3          0.57         -0.67        10.05 o                         
 -11   5   3       1198.15       1281.18       215.83 o                         
 -10   5   3          2.41          1.11         5.31 o                         
  -9   5   3       4410.33       4462.49       727.53 o                         
  -8   5   3        623.80        685.48       145.45 o                         
  -7   5   3       2480.54       2595.06       177.73 o                         
  -6   5   3         26.70         71.64        11.06 o                         
  -5   5   3         19.71         30.23         4.02 o                         
  -4   5   3       3984.14       4065.77       231.21 o                         
  -3   5   3        598.50        720.14        20.14 o                         
  -2   5   3        373.01        282.22        11.53 o                         
  -1   5   3      25487.93      27208.04       648.65 o                         
   0   5   3        133.12        181.42         8.97 o                         
   1   5   3       6641.17       6072.55       514.72 o                         
   2   5   3        885.90        859.21       139.05 o                         
   3   5   3      11940.29      11573.71      1551.55 o                         
   4   5   3        160.43        156.92        11.04 o                         
   5   5   3       6435.97       6490.28       679.27 o                         
   6   5   3        393.18        436.45        45.58 o                         
   7   5   3        946.87        928.52       114.59 o                         
   8   5   3        170.06        173.37        13.83 o                         
   9   5   3          0.98          1.64         4.67 o                         
  10   5   3        311.39        306.71        31.81 o                         
 -11   6   3          6.46         -0.11         5.80 o                         
 -10   6   3       1421.80       1674.80       446.71 o                         
  -9   6   3         28.10         25.18         6.43 o                         
  -8   6   3       2368.26       2399.64       374.32 o                         
  -7   6   3        318.91        335.96        25.69 o                         
  -6   6   3       3727.59       3726.05       224.05 o                         
  -5   6   3       1209.31       1121.21        74.10 o                         
  -4   6   3       1384.98       1463.90        84.39 o                         
  -3   6   3       6528.80       6476.97       260.04 o                         
  -2   6   3         99.45         60.21         3.33 o                         
  -1   6   3         95.26         76.13         4.25 o                         
   0   6   3      13054.52      13205.41       383.47 o                         
   1   6   3        966.40        947.30        84.76 o                         
   2   6   3      15091.18      14188.33      2616.21 o                         
   3   6   3          1.96          1.86         2.09 o                         
   4   6   3       6872.95       6334.27      1208.73 o                         
   5   6   3       1790.80       1793.05       219.15 o                         
   6   6   3       2808.09       2910.37       369.63 o                         
   7   6   3        328.46        348.71        36.83 o                         
   8   6   3        187.86        192.84        24.13 o                         
   9   6   3        608.24        590.95        60.66 o                         
  10   6   3         29.41         24.22         7.24 o                         
 -11   7   3          8.71          3.35         7.37 o                         
 -10   7   3         28.23         23.96         9.38 o                         
  -9   7   3        212.85        228.79        51.28 o                         
  -8   7   3       1994.55       2104.62       349.52 o                         
  -7   7   3          5.01          5.00         3.12 o                         
  -6   7   3       5800.32       5755.55       438.90 o                         
  -5   7   3        116.65         93.24         6.44 o                         
  -4   7   3       8064.18       7677.98       510.91 o                         
  -3   7   3        320.33        401.61        15.73 o                         
  -2   7   3      11145.57      11167.64       256.53 o                         
  -1   7   3       2493.76       2692.38        61.23 o                         
   0   7   3       5172.87       4878.13       141.85 o                         
   1   7   3          3.04         12.28         7.04 o                         
   2   7   3          1.07          2.28         2.23 o                         
   3   7   3        872.45        832.37       203.06 o                         
   4   7   3        678.66        610.13       132.05 o                         
   5   7   3        472.18        482.26       105.91 o                         
   6   7   3       2572.75       2567.27       469.47 o                         
   7   7   3          4.74          3.72         4.67 o                         
   8   7   3       3758.67       3950.44       556.94 o                         
   9   7   3          2.24         -2.13         5.15 o                         
  10   7   3       1092.73       1190.30        72.39 o                         
 -10   8   3        791.50        701.06        49.60 o                         
  -9   8   3        310.32        352.32        60.96 o                         
  -8   8   3        914.82        927.51       174.58 o                         
  -7   8   3       3825.94       4102.81       326.43 o                         
  -6   8   3        569.10        500.89        38.31 o                         
  -5   8   3       5170.51       5004.33       482.73 o                         
  -4   8   3         27.52         40.94         6.10 o                         
  -3   8   3       9695.17      10027.61       388.70 o                         
  -2   8   3       1527.67       1632.72        38.00 o                         
  -1   8   3       2494.84       2206.10       103.11 o                         
   0   8   3       2990.99       2780.82        71.14 o                         
   1   8   3       1904.76       1776.20        97.49 o                         
   2   8   3       2093.87       1988.52       274.15 o                         
   3   8   3         37.88         33.65        16.09 o                         
   4   8   3       3734.20       3342.29       900.43 o                         
   5   8   3       1454.15       1391.56       368.96 o                         
   6   8   3        479.35        480.78       107.92 o                         
   7   8   3       1691.20       1572.25       356.90 o                         
   8   8   3         51.30         40.76         7.54 o                         
   9   8   3       1632.60       1721.30       340.14 o                         
 -10   9   3         29.15         18.77         9.38 o                         
  -9   9   3       2183.25       1882.64       107.92 o                         
  -8   9   3          0.84          1.16         3.99 o                         
  -7   9   3       1447.35       1515.09       138.94 o                         
  -6   9   3         57.42         54.95         5.54 o                         
  -5   9   3        453.78        454.47        40.63 o                         
  -4   9   3         31.48         28.73         3.73 o                         
  -3   9   3        814.36        892.07        33.24 o                         
  -2   9   3          4.94         16.94         3.29 o                         
  -1   9   3       3293.34       3142.80       158.10 o                         
   0   9   3          8.82         13.79         2.23 o                         
   1   9   3      12001.15      11239.21       386.63 o                         
   2   9   3        146.97        134.65        19.77 o                         
   3   9   3       7492.52       6997.88      1212.42 o                         
   4   9   3          5.44          0.84         3.70 o                         
   5   9   3       4289.32       3892.38      1167.88 o                         
   6   9   3         64.01         49.09         8.71 o                         
   7   9   3        674.83        683.56       197.74 o                         
   8   9   3         34.27         29.06         7.37 o                         
   9   9   3         13.91          9.75         6.76 o                         
 -10  10   3        749.54        621.29        48.26 o                         
  -9  10   3        512.04        422.22        36.87 o                         
  -8  10   3        614.93        618.25       131.04 o                         
  -7  10   3        963.45        991.83       192.67 o                         
  -6  10   3        346.67        348.30        38.10 o                         
  -5  10   3       4998.78       4881.19       447.23 o                         
  -4  10   3          9.99         11.91         4.01 o                         
  -3  10   3       3869.78       3968.86       138.29 o                         
  -2  10   3       1438.84       1511.38        40.11 o                         
  -1  10   3       1910.61       1880.51        49.16 o                         
   0  10   3       4150.30       3893.50       148.11 o                         
   1  10   3        899.89        837.60        23.98 o                         
   2  10   3       5150.85       4876.76       408.51 o                         
   3  10   3        203.04        186.56        35.86 o                         
   4  10   3       3492.16       3233.02       722.51 o                         
   5  10   3        809.95        715.08       201.09 o                         
   6  10   3       1311.62       1227.04       402.11 o                         
   7  10   3       1393.41       1291.43       413.50 o                         
   8  10   3        178.83        181.19        55.30 o                         
   9  10   3       1126.24       1338.43        81.11 o                         
  -9  11   3         94.08         55.63        14.08 o                         
  -8  11   3        888.98        995.72       227.19 o                         
  -7  11   3          0.08          5.36         4.74 o                         
  -6  11   3       5319.12       5001.27       604.10 o                         
  -5  11   3          2.84          1.69         2.72 o                         
  -4  11   3       3170.28       3383.21       172.29 o                         
  -3  11   3         37.28         51.69         5.13 o                         
  -2  11   3       6208.12       6581.43       191.55 o                         
  -1  11   3        115.62        129.51         6.19 o                         
   0  11   3       2663.25       2531.49        86.29 o                         
   1  11   3        426.46        399.87        17.47 o                         
   2  11   3        125.65        108.05        17.43 o                         
   3  11   3         45.15         50.95        25.81 o                         
   4  11   3         72.92         70.19        20.11 o                         
   5  11   3        257.24        240.06        61.67 o                         
   6  11   3       3542.92       3225.15       930.93 o                         
   7  11   3          7.29          2.73         5.68 o                         
   8  11   3        630.21        593.57       188.02 o                         
  -9  12   3        169.01        133.39        23.46 o                         
  -8  12   3        537.00        551.32       138.75 o                         
  -7  12   3        328.45        379.81        85.43 o                         
  -6  12   3       1021.07       1191.64        68.37 o                         
  -5  12   3       1496.90       1561.32       185.30 o                         
  -4  12   3         54.73         53.56         7.04 o                         
  -3  12   3       1357.86       1512.44        40.80 o                         
  -2  12   3       2366.70       2542.59        65.98 o                         
  -1  12   3       1239.28       1269.67        34.61 o                         
   0  12   3       2147.37       2087.19        75.17 o                         
   1  12   3        246.58        231.38        18.20 o                         
   2  12   3       7601.80       7419.51       534.15 o                         
   3  12   3          1.55          5.82         4.34 o                         
   4  12   3       3318.72       3026.66       590.46 o                         
   5  12   3        154.15        119.92        38.54 o                         
   6  12   3        844.42        870.29       241.27 o                         
   7  12   3        346.62        263.89        85.43 o                         
  -8  13   3        402.63        465.11        34.86 o                         
  -7  13   3        611.24        721.16        46.25 o                         
  -6  13   3         15.71         16.76         8.04 o                         
  -5  13   3         25.19         29.53         8.04 o                         
  -4  13   3        444.77        466.98        26.14 o                         
  -3  13   3          8.58         18.94         8.71 o                         
  -2  13   3        142.33        145.65         9.06 o                         
  -1  13   3       2396.40       2422.27        73.67 o                         
   0  13   3         26.35         19.47         3.99 o                         
   1  13   3       4838.63       4479.45       248.10 o                         
   2  13   3          6.93          7.37         4.19 o                         
   3  13   3       2354.02       2345.82       314.00 o                         
   4  13   3         99.73         80.93        17.76 o                         
   5  13   3       2684.97       2610.54       604.53 o                         
   6  13   3          1.94         -1.99         5.95 o                         
   7  13   3        239.71        177.63        27.48 o                         
  -7  14   3        779.19       1041.50        63.01 o                         
  -6  14   3        361.61        402.78        31.50 o                         
  -5  14   3       3852.70       4428.13       229.24 o                         
  -4  14   3         24.96         24.13         8.71 o                         
  -3  14   3       1800.91       1932.67       131.71 o                         
  -2  14   3         42.46         41.33         6.76 o                         
  -1  14   3       1977.40       2106.80        81.04 o                         
   0  14   3        151.61        152.07         9.50 o                         
   1  14   3        190.10        200.42        16.43 o                         
   2  14   3        226.71        271.48        33.51 o                         
   3  14   3         18.62         26.39         6.28 o                         
   4  14   3        337.38        347.84        46.89 o                         
   5  14   3        987.93        903.35       200.38 o                         
   6  14   3         25.96         27.48        10.72 o                         
  -6  15   3       1094.16       1350.50        78.42 o                         
  -5  15   3        147.96        187.01        22.12 o                         
  -4  15   3       1531.59       1776.07        99.87 o                         
  -3  15   3         53.63         60.74         8.76 o                         
  -2  15   3       2416.25       2471.03        94.29 o                         
  -1  15   3        315.73        304.91        18.68 o                         
   0  15   3        587.38        632.67        30.23 o                         
   1  15   3        482.43        492.31        68.37 o                         
   2  15   3        101.45        115.88        21.45 o                         
   3  15   3        694.16        688.72       106.24 o                         
   4  15   3        353.49        335.95       101.18 o                         
   5  15   3         50.98         44.91        11.39 o                         
  -4  16   3         30.70         30.16        10.05 o                         
  -3  16   3         80.96         75.74        14.08 o                         
  -2  16   3        182.66        212.21        16.31 o                         
  -1  16   3        137.53        123.58        12.98 o                         
   0  16   3       2110.66       2127.46        83.16 o                         
   1  16   3         10.76          4.02         5.15 o                         
   2  16   3       1288.63       1498.63        84.46 o                         
   3  16   3         22.08         26.81        10.05 o                         
   4  16   3       1897.53       1593.14        91.16 o                         
  -2  17   3        483.59        483.21        36.20 o                         
  -1  17   3        877.13        893.43        54.96 o                         
   0  17   3         29.96         20.78         8.04 o                         
   1  17   3        897.03       1057.58        71.05 o                         
 -12   0   4       1525.66       1595.16        92.50 o                         
 -10   0   4       3108.98       3011.34       160.20 o                         
  -8   0   4       5392.80       5442.89       278.17 o                         
  -6   0   4       3760.45       3704.96       189.69 o                         
  -4   0   4       2948.44       3178.09       113.51 o                         
  -2   0   4       5501.25       5630.15       199.30 o                         
   0   0   4      12140.97      11175.27       558.28 o                         
   2   0   4       9173.04       9504.44       477.18 o                         
   4   0   4      28915.36      30005.85      1497.96 o                         
   6   0   4        806.95        777.45        33.09 o                         
   8   0   4       2074.76       2049.33        79.34 o                         
 -12   1   4        265.31        356.82       116.26 o                         
 -11   1   4        838.01        832.54        52.28 o                         
 -10   1   4          0.08         -4.48         4.48 o                         
  -9   1   4       1900.25       1916.67       151.49 o                         
  -8   1   4        737.81        719.51        40.55 o                         
  -7   1   4       3747.60       3831.27       277.47 o                         
  -6   1   4       7145.56       7525.06       275.12 o                         
  -5   1   4        161.05        159.35         5.96 o                         
  -4   1   4      10455.72      10763.40       254.91 o                         
  -3   1   4       1045.76       1158.95        39.38 o                         
  -2   1   4      16273.34      16723.76       485.68 o                         
  -1   1   4       3493.58       3717.82       107.21 o                         
   0   1   4       7795.10       7195.72       208.02 o                         
   1   1   4      10323.51      10231.13       306.43 o                         
   2   1   4       4574.49       4798.24       228.93 o                         
   3   1   4       5808.15       5743.48       166.53 o                         
   4   1   4        420.57        448.77        16.97 o                         
   5   1   4       4714.20       4808.83       140.94 o                         
   6   1   4        157.43        179.27         8.08 o                         
   7   1   4       1960.18       1963.22        53.25 o                         
   8   1   4       2947.95       2983.41        79.05 o                         
   9   1   4          0.62          2.03         3.71 o                         
  10   1   4        871.44        853.87        42.88 o                         
 -12   2   4         84.81         51.21         9.44 o                         
 -11   2   4        163.30        168.25        15.27 o                         
 -10   2   4         24.91         19.96         6.28 o                         
  -9   2   4        669.02        695.94        73.73 o                         
  -8   2   4        190.08        160.66        16.76 o                         
  -7   2   4       3749.55       3764.05       388.73 o                         
  -6   2   4        279.56        290.02        22.33 o                         
  -5   2   4      10920.54      10643.92       342.27 o                         
  -4   2   4         11.19         13.75         3.56 o                         
  -3   2   4      20709.70      20732.55       522.29 o                         
  -2   2   4       2005.56       2115.83        69.03 o                         
  -1   2   4      12689.06      12795.59       369.92 o                         
   0   2   4       1875.47       1793.57        77.54 o                         
   1   2   4       3366.70       3061.97       155.03 o                         
   2   2   4        368.37        347.56        15.09 o                         
   3   2   4        585.87        608.36        20.04 o                         
   4   2   4         15.13         20.98         2.95 o                         
   5   2   4       2062.28       2203.85        66.67 o                         
   6   2   4        891.96        906.52        30.21 o                         
   7   2   4       2698.06       2860.52        75.54 o                         
   8   2   4        337.45        321.77        15.95 o                         
   9   2   4       2698.14       2789.71        86.78 o                         
  10   2   4         13.61          8.51         5.44 o                         
 -12   3   4         13.09         11.11         7.34 o                         
 -11   3   4       1769.31       1809.42       259.37 o                         
 -10   3   4         22.57         21.69         6.58 o                         
  -9   3   4       2794.67       2780.44       422.92 o                         
  -8   3   4         33.94         20.27         5.15 o                         
  -7   3   4       5718.56       5731.15       668.88 o                         
  -6   3   4       3167.38       3261.67       110.38 o                         
  -5   3   4       2558.23       2384.00       129.68 o                         
  -4   3   4       3136.96       2925.93        74.26 o                         
  -3   3   4         71.01         97.45         5.46 o                         
  -2   3   4       4078.75       3975.97       123.06 o                         
  -1   3   4       2994.64       2973.13        86.25 o                         
   0   3   4       2843.52       2674.58       149.81 o                         
   1   3   4       9403.50       9100.07       766.74 o                         
   2   3   4        335.93        263.56        24.47 o                         
   3   3   4      21597.02      22381.64       829.25 o                         
   4   3   4        351.68        346.52        13.56 o                         
   5   3   4       4034.47       4076.34       124.33 o                         
   6   3   4        655.34        699.13        26.72 o                         
   7   3   4       3121.77       3112.46       166.20 o                         
   8   3   4       1250.18       1298.70        49.88 o                         
   9   3   4        148.61        139.72        11.12 o                         
  10   3   4        537.85        581.08        47.93 o                         
 -12   4   4        997.95       1189.63        74.40 o                         
 -11   4   4          6.02          7.52         6.08 o                         
 -10   4   4       2395.20       2493.05       392.76 o                         
  -9   4   4          6.47          6.99         4.83 o                         
  -8   4   4       4527.18       4442.88       683.29 o                         
  -7   4   4        908.59        845.71       115.96 o                         
  -6   4   4       1003.06        941.19        46.33 o                         
  -5   4   4        491.41        458.70        18.38 o                         
  -4   4   4       1303.39       1291.98        34.19 o                         
  -3   4   4       4482.50       4738.47       181.03 o                         
  -2   4   4       4345.82       4610.99       148.54 o                         
  -1   4   4        979.32       1228.54        37.00 o                         
   0   4   4      14028.96      13811.19       916.52 o                         
   1   4   4       1287.49       1309.68       104.57 o                         
   2   4   4      13403.78      12968.31      1748.62 o                         
   3   4   4         21.19         22.78         3.70 o                         
   4   4   4      11137.77      11485.62       758.58 o                         
   5   4   4        234.35        237.28        13.53 o                         
   6   4   4       6682.87       6898.11       457.44 o                         
   7   4   4        146.16        145.77        12.39 o                         
   8   4   4        274.45        254.80        31.50 o                         
   9   4   4        271.44        279.93        20.48 o                         
  10   4   4         70.12         51.11         8.68 o                         
 -12   5   4        151.20        172.93        26.14 o                         
 -11   5   4        160.99        174.28        21.45 o                         
 -10   5   4         28.34         17.52         6.43 o                         
  -9   5   4        319.10        368.19        20.84 o                         
  -8   5   4       1586.95       1644.65       330.42 o                         
  -7   5   4        156.05        188.35        19.77 o                         
  -6   5   4       6700.31       6769.89       514.21 o                         
  -5   5   4        638.04        633.33        33.09 o                         
  -4   5   4       9728.81       8860.61       280.50 o                         
  -3   5   4       4928.84       5223.08       126.75 o                         
  -2   5   4      14458.13      14507.67       432.49 o                         
  -1   5   4        109.07        192.10         6.75 o                         
   0   5   4       9807.66      10337.54       522.09 o                         
   1   5   4       2451.20       2503.85       263.73 o                         
   2   5   4        354.30        263.22        51.61 o                         
   3   5   4       2540.48       2310.52       379.69 o                         
   4   5   4         74.25         89.89        11.39 o                         
   5   5   4        224.95        194.55        23.46 o                         
   6   5   4       1855.92       1922.50       186.68 o                         
   7   5   4        527.12        560.65        72.06 o                         
   8   5   4       2857.21       2982.68       296.57 o                         
   9   5   4         71.29         55.92         9.01 o                         
  10   5   4       1990.90       1993.07       185.67 o                         
 -11   6   4         36.59         27.00         8.04 o                         
 -10   6   4        423.83        435.21       102.55 o                         
  -9   6   4         57.50         52.47         9.72 o                         
  -8   6   4         83.32         61.79         8.02 o                         
  -7   6   4       2894.11       3064.67       254.72 o                         
  -6   6   4       1762.48       1820.99       132.44 o                         
  -5   6   4       3321.90       3114.18       200.06 o                         
  -4   6   4        118.21        141.03         6.33 o                         
  -3   6   4      24982.91      24615.83       795.67 o                         
  -2   6   4       1845.62       1878.95        43.41 o                         
  -1   6   4       3417.94       2991.26        76.03 o                         
   0   6   4        190.89        152.98         8.02 o                         
   1   6   4       6631.91       6766.21       602.86 o                         
   2   6   4       7915.30       6754.51       353.18 o                         
   3   6   4        204.39        186.92        41.89 o                         
   4   6   4       2077.71       1865.48       317.01 o                         
   5   6   4        995.48        946.82       167.54 o                         
   6   6   4        492.47        579.86       168.91 o                         
   7   6   4       2473.03       2474.61       352.20 o                         
   8   6   4        179.81        170.41        24.47 o                         
   9   6   4       1375.70       1475.87       179.97 o                         
  10   6   4         30.90         22.12        11.39 o                         
 -11   7   4        609.26        685.50       131.38 o                         
 -10   7   4         42.62         34.31         7.89 o                         
  -9   7   4       4600.72       4701.86       935.96 o                         
  -8   7   4         26.93         32.09         6.58 o                         
  -7   7   4       1573.01       1634.40       145.71 o                         
  -6   7   4         46.51         64.81        15.53 o                         
  -5   7   4        533.65        487.54        38.89 o                         
  -4   7   4        470.50        467.93        15.03 o                         
  -3   7   4          1.15          6.37         1.51 o                         
  -2   7   4         88.06         59.52         3.41 o                         
  -1   7   4       6307.24       6402.57       160.69 o                         
   0   7   4       1474.50       1544.46        47.77 o                         
   1   7   4      10534.31      10203.88       902.11 o                         
   2   7   4          0.56          1.01         2.37 o                         
   3   7   4       8998.46       8173.85      1714.43 o                         
   4   7   4          0.11         -2.51         3.02 o                         
   5   7   4       5698.30       5318.96      1397.05 o                         
   6   7   4        103.16         83.70        19.44 o                         
   7   7   4       2269.81       2193.87       429.29 o                         
   8   7   4         22.51         26.67         6.58 o                         
   9   7   4         61.74         47.70         8.76 o                         
 -11   8   4          5.21         -1.34         8.71 o                         
 -10   8   4       2019.87       2197.36       457.77 o                         
  -9   8   4          9.56         11.47         6.28 o                         
  -8   8   4       1539.30       1551.64       260.37 o                         
  -7   8   4        698.94        718.61        59.53 o                         
  -6   8   4       2894.20       2837.27       282.10 o                         
  -5   8   4       4469.77       4532.29       363.84 o                         
  -4   8   4        164.36        155.14         7.47 o                         
  -3   8   4       1469.48       1419.36        33.68 o                         
  -2   8   4       1547.90       1615.21        65.61 o                         
  -1   8   4       5413.27       5449.88       137.17 o                         
   0   8   4       1160.70       1002.23        27.58 o                         
   1   8   4        233.04        221.18        12.07 o                         
   2   8   4       7692.13       7351.72       980.20 o                         
   3   8   4         96.95         85.68        24.80 o                         
   4   8   4       3185.45       2819.21       717.11 o                         
   5   8   4        673.43        546.74       138.41 o                         
   6   8   4       3489.67       3292.38       791.55 o                         
   7   8   4        918.88        933.52       195.36 o                         
   8   8   4        305.10        322.73        65.32 o                         
   9   8   4        747.76        745.30       151.15 o                         
 -10   9   4         23.23         17.43        10.05 o                         
  -9   9   4         61.36         56.82        10.39 o                         
  -8   9   4       1003.00       1071.82       193.01 o                         
  -7   9   4         69.16         74.59        10.16 o                         
  -6   9   4       2270.40       2267.21       238.75 o                         
  -5   9   4         28.41         32.41         3.69 o                         
  -4   9   4       8779.27       8877.93       535.74 o                         
  -3   9   4         78.77         80.93         5.13 o                         
  -2   9   4       7059.96       6996.85       319.05 o                         
  -1   9   4          2.90          8.25         2.73 o                         
   0   9   4       6853.69       6406.24       161.17 o                         
   1   9   4         14.53         25.88         7.04 o                         
   2   9   4        597.96        584.70        93.84 o                         
   3   9   4         14.02         19.89         4.48 o                         
   4   9   4        347.71        309.26        80.40 o                         
   5   9   4          7.93         11.76         5.15 o                         
   6   9   4       1049.88        913.57       241.61 o                         
   7   9   4          9.88          3.26         5.07 o                         
   8   9   4       2256.53       2207.01       583.12 o                         
   9   9   4         36.34         21.45        12.07 o                         
 -10  10   4        710.24        546.22        44.24 o                         
  -9  10   4         16.24         17.43        10.05 o                         
  -8  10   4       2140.08       2018.66       234.94 o                         
  -7  10   4        772.71        859.49        86.35 o                         
  -6  10   4        414.25        411.74        26.03 o                         
  -5  10   4       1506.96       1578.21       139.59 o                         
  -4  10   4        370.22        371.01        17.79 o                         
  -3  10   4       5300.55       5529.79       139.65 o                         
  -2  10   4       1173.13       1276.67        48.66 o                         
  -1  10   4       4074.96       3896.71       183.80 o                         
   0  10   4       1838.65       1703.98        64.51 o                         
   1  10   4       1413.01       1380.89        97.53 o                         
   2  10   4       2501.92       2542.91       303.27 o                         
   3  10   4        276.74        263.16        51.61 o                         
   4  10   4       4876.20       4571.05      1123.30 o                         
   5  10   4        115.19         84.03        31.84 o                         
   6  10   4        558.28        522.17       166.23 o                         
   7  10   4        777.36        745.18       254.01 o                         
   8  10   4        578.76        554.12       163.55 o                         
  -9  11   4       1801.13       1451.04        89.82 o                         
  -8  11   4         30.95         16.76         9.38 o                         
  -7  11   4       1910.09       1822.49       429.29 o                         
  -6  11   4         50.69         36.43         5.12 o                         
  -5  11   4        372.69        374.81        17.02 o                         
  -4  11   4          0.44         15.10         3.59 o                         
  -3  11   4         62.63         83.81         5.80 o                         
  -2  11   4        544.55        568.01        20.46 o                         
  -1  11   4       1372.23       1334.22        51.47 o                         
   0  11   4          5.30          4.95         3.07 o                         
   1  11   4       4490.29       4346.52       127.29 o                         
   2  11   4         89.10         83.96         8.80 o                         
   3  11   4       3785.10       3613.71       588.48 o                         
   4  11   4         93.33         71.72        12.07 o                         
   5  11   4       2303.70       2202.08       586.80 o                         
   6  11   4        227.58        174.67        49.94 o                         
   7  11   4       1123.16       1091.06       353.54 o                         
  -9  12   4         28.58         15.42        11.39 o                         
  -7  12   4        461.76        575.71        38.88 o                         
  -6  12   4        115.64        122.29        29.16 o                         
  -5  12   4       2780.24       3051.54       142.00 o                         
  -4  12   4        291.66        292.33        12.96 o                         
  -3  12   4       4893.74       5250.23       133.33 o                         
  -2  12   4        245.32        289.73        10.70 o                         
  -1  12   4       2168.96       2129.87        73.43 o                         
   0  12   4       1301.78       1136.88        45.17 o                         
   1  12   4       3551.26       3392.76       100.32 o                         
   2  12   4        220.15        223.15        26.81 o                         
   3  12   4          0.19         18.90        22.79 o                         
   4  12   4       2476.00       2350.10       505.70 o                         
   5  12   4        354.39        303.57        96.49 o                         
   6  12   4        218.08        235.52        87.10 o                         
   7  12   4        550.25        472.13       149.81 o                         
  -8  13   4        359.67        486.56        39.55 o                         
  -7  13   4         19.05         12.07         8.04 o                         
  -6  13   4       1484.03       1577.12       224.51 o                         
  -5  13   4         24.98         24.82         5.80 o                         
  -4  13   4       2454.04       2774.84       197.74 o                         
  -3  13   4         11.27         12.98         3.77 o                         
  -2  13   4       4915.40       4938.03       125.77 o                         
  -1  13   4        137.00        133.21        14.65 o                         
   0  13   4       1762.64       1748.39        71.51 o                         
   1  13   4        367.18        362.80        18.77 o                         
   2  13   4        436.80        423.63        46.25 o                         
   3  13   4         30.22         27.84         6.43 o                         
   4  13   4        124.04         77.08        14.41 o                         
   5  13   4        478.88        414.08        95.48 o                         
   6  13   4        482.65        446.79       135.36 o                         
  -7  14   4        151.41        213.15        23.46 o                         
  -6  14   4        613.56        597.93        89.82 o                         
  -5  14   4        378.32        410.41        32.17 o                         
  -4  14   4          9.30         22.79         9.38 o                         
  -3  14   4        262.33        305.65        28.82 o                         
  -2  14   4        332.91        338.74        15.46 o                         
  -1  14   4        483.91        486.32        19.07 o                         
   0  14   4        876.01        865.19        39.79 o                         
   1  14   4          4.53          5.14         4.19 o                         
   2  14   4       3170.94       3006.64       352.20 o                         
   3  14   4         66.68         75.22         9.44 o                         
   4  14   4       1486.02       1420.27       284.17 o                         
   5  14   4        106.60         80.18        18.10 o                         
  -6  15   4         23.73         27.48        10.05 o                         
  -5  15   4        271.16        256.72        26.81 o                         
  -4  15   4        586.74        632.02        44.91 o                         
  -3  15   4         22.40         24.80        10.05 o                         
  -2  15   4        498.73        526.94        26.63 o                         
  -1  15   4        764.16        763.27        34.99 o                         
   0  15   4        183.12        162.11        14.67 o                         
   1  15   4       1623.24       1592.86       135.70 o                         
   2  15   4          5.37         10.66         5.15 o                         
   3  15   4       2119.51       2050.37       357.23 o                         
   4  15   4         41.73         28.49         7.19 o                         
  -4  16   4         99.92         81.78        15.42 o                         
  -3  16   4       2078.49       2225.83       125.34 o                         
  -2  16   4         21.33         21.09         6.37 o                         
  -1  16   4       1176.38       1208.13        51.35 o                         
   0  16   4         86.59         71.09        17.43 o                         
   1  16   4        844.21        942.36        56.30 o                         
   2  16   4        138.60        124.36        21.78 o                         
   3  16   4          3.51          2.68         6.70 o                         
  -1  17   4        605.06        628.66        41.56 o                         
   0  17   4        208.31        224.55        22.12 o                         
 -11   0   5         52.02         42.90        12.07 o                         
  -9   0   5          1.15          2.68         6.70 o                         
  -7   0   5       1279.96       1272.75        71.05 o                         
  -5   0   5      10237.82      10128.08       359.46 o                         
  -3   0   5      17598.07      17883.41      1077.39 o                         
  -1   0   5      16180.03      16871.52       843.83 o                         
   1   0   5      17544.11      16455.27       820.37 o                         
   3   0   5          5.88         16.09         3.35 o                         
   5   0   5        538.33        555.03        24.91 o                         
   7   0   5       3542.91       3734.18       137.86 o                         
   9   0   5       2331.53       2550.85       141.43 o                         
 -12   1   5        402.24        400.36        28.49 o                         
 -11   1   5        948.32        925.61        41.64 o                         
 -10   1   5         81.05         70.22         9.23 o                         
  -9   1   5       3146.31       3201.80       200.38 o                         
  -8   1   5        265.53        283.38        16.78 o                         
  -7   1   5       3439.65       3477.35       150.14 o                         
  -6   1   5       1592.71       1534.85        47.32 o                         
  -5   1   5       1988.29       1872.57        48.49 o                         
  -4   1   5       4914.62       4788.68       120.06 o                         
  -3   1   5         93.34         90.48         3.80 o                         
  -2   1   5      11487.88      11621.37       261.85 o                         
  -1   1   5       1423.99       1564.03        56.60 o                         
   0   1   5       4754.19       4040.79       143.37 o                         
   1   1   5       4747.20       4470.28       130.06 o                         
   2   1   5       3177.98       3205.69       132.69 o                         
   3   1   5       5773.40       5900.59       172.84 o                         
   4   1   5          1.51          4.59         2.39 o                         
   5   1   5       4248.59       4321.35       127.42 o                         
   6   1   5        200.63        239.70        10.30 o                         
   7   1   5       2615.39       2676.29        71.41 o                         
   8   1   5       1453.31       1544.11        51.28 o                         
   9   1   5        181.30        176.03        12.53 o                         
  10   1   5        504.62        509.95        52.62 o                         
 -12   2   5       1275.10       1297.90       116.97 o                         
 -11   2   5         33.76         26.18         7.54 o                         
 -10   2   5       2849.02       2927.75       294.56 o                         
  -9   2   5         20.57         15.67         5.63 o                         
  -7   2   5          0.40          2.90         3.53 o                         
  -6   2   5       4455.58       4432.70       129.97 o                         
  -5   2   5        239.85        271.05         8.89 o                         
  -4   2   5       1261.08       1258.28        29.36 o                         
  -3   2   5         45.24         47.19         3.35 o                         
  -2   2   5       2108.16       2338.32        86.84 o                         
  -1   2   5       1646.60       1771.46        54.35 o                         
   0   2   5       4329.64       3836.80       111.10 o                         
   1   2   5        699.35        809.27        39.88 o                         
   2   2   5      15001.62      14963.73       720.43 o                         
   3   2   5        441.15        457.37        15.84 o                         
   4   2   5      11276.17      11397.08       333.91 o                         
   5   2   5        740.27        805.92        27.13 o                         
   6   2   5       4882.22       5067.86       149.97 o                         
   7   2   5        138.22        126.93        10.05 o                         
   8   2   5       1801.29       1865.14        72.50 o                         
   9   2   5        133.68        127.38        11.00 o                         
  10   2   5         86.50         73.59        10.39 o                         
 -12   3   5        296.51        287.06        37.54 o                         
 -11   3   5        473.39        478.26        75.74 o                         
 -10   3   5        187.31        184.30        32.17 o                         
  -9   3   5       1436.99       1484.79       206.42 o                         
  -8   3   5         43.39         33.68         7.37 o                         
  -7   3   5       1555.07       1552.48       193.68 o                         
  -6   3   5       3708.44       3714.31       171.69 o                         
  -5   3   5       1416.93       1398.70        70.24 o                         
  -4   3   5       5418.71       5237.87       153.89 o                         
  -3   3   5        235.52        252.93         7.13 o                         
  -2   3   5      16929.35      16806.34       534.56 o                         
  -1   3   5        635.23        650.28        20.37 o                         
   0   3   5      12792.97      12180.41       462.07 o                         
   1   3   5       4122.38       4037.70       293.22 o                         
   2   3   5       2262.65       1967.48       150.14 o                         
   3   3   5       1858.28       1806.54        89.17 o                         
   4   3   5        148.38        148.88         7.54 o                         
   5   3   5       4258.74       4332.84       157.31 o                         
   6   3   5        859.40        936.50        39.68 o                         
   7   3   5        539.93        547.70        40.55 o                         
   8   3   5       1704.13       1796.47        81.43 o                         
   9   3   5        168.57        174.24        12.81 o                         
  10   3   5       1147.86       1193.03        91.16 o                         
 -12   4   5         29.52         18.10        12.07 o                         
 -11   4   5        442.79        458.59        52.62 o                         
 -10   4   5        975.57        986.91       155.81 o                         
  -9   4   5        249.79        256.00        39.21 o                         
  -8   4   5         21.49         17.89         5.31 o                         
  -7   4   5        908.91        893.91        70.40 o                         
  -6   4   5       1083.96       1058.66        42.10 o                         
  -5   4   5      10103.05       9629.33       332.60 o                         
  -4   4   5        171.58        191.76        14.90 o                         
  -3   4   5      15689.26      15912.59       406.99 o                         
  -2   4   5       1150.65       1187.81        33.57 o                         
  -1   4   5      17028.80      16961.82       623.16 o                         
   0   4   5        498.07        554.93        32.17 o                         
   1   4   5      10357.67      10075.62       687.32 o                         
   2   4   5       1734.37       1623.17       192.00 o                         
   3   4   5       1339.87       1283.19       147.46 o                         
   4   4   5        963.19        892.31        91.16 o                         
   5   4   5        218.90        229.98        14.17 o                         
   6   4   5        634.82        664.59        56.64 o                         
   7   4   5       1279.60       1328.67       117.97 o                         
   8   4   5         41.86         36.28         7.24 o                         
   9   4   5       1426.01       1468.66        84.41 o                         
  10   4   5          2.61          3.97         5.80 o                         
 -12   5   5          3.90          0.67        12.74 o                         
 -11   5   5       1289.83       1345.44       233.93 o                         
 -10   5   5         84.84         71.32        14.75 o                         
  -9   5   5       4185.93       4353.22       765.40 o                         
  -8   5   5        742.36        711.17       134.73 o                         
  -7   5   5       5409.36       5169.04       414.59 o                         
  -6   5   5        418.31        421.19        21.18 o                         
  -5   5   5       1987.38       1831.24        64.20 o                         
  -4   5   5       3891.01       3768.53       186.61 o                         
  -3   5   5        475.95        444.32        18.83 o                         
  -2   5   5       1828.50       1798.23        43.89 o                         
  -1   5   5        834.44        804.28        30.81 o                         
   0   5   5       1179.39       1119.92        60.33 o                         
   1   5   5       9912.23      10032.70       589.12 o                         
   2   5   5        361.11        301.57        31.13 o                         
   3   5   5       6155.15       5507.07       842.45 o                         
   4   5   5         24.62         22.26         4.34 o                         
   5   5   5       6764.30       6551.42       755.68 o                         
   6   5   5         69.05         66.98         8.53 o                         
   7   5   5       2749.74       2777.66       324.05 o                         
   8   5   5        285.01        314.04        38.51 o                         
   9   5   5        520.87        502.74        38.73 o                         
 -11   6   5         31.81         24.29         7.69 o                         
 -10   6   5       2851.29       3084.38       592.80 o                         
  -9   6   5         50.83         40.90         7.72 o                         
  -8   6   5       1184.87       1227.56       189.02 o                         
  -7   6   5        353.23        319.25        30.99 o                         
  -6   6   5       8699.36       8130.48       419.55 o                         
  -5   6   5       1684.65       1437.52        54.22 o                         
  -4   6   5        325.22        292.08        10.08 o                         
  -3   6   5       5192.95       5164.95       116.05 o                         
  -2   6   5        141.25        191.65         7.35 o                         
  -1   6   5       2453.83       2348.00        69.38 o                         
   0   6   5       1541.63       1511.37        56.30 o                         
   1   6   5       2574.11       2569.62       228.90 o                         
   2   6   5       8753.61       8374.38       978.19 o                         
   3   6   5        219.21        182.37        44.57 o                         
   4   6   5       6260.82       5605.66       968.80 o                         
   5   6   5        225.81        192.88        27.48 o                         
   6   6   5       3891.34       3822.12       588.11 o                         
   7   6   5        464.73        484.29        54.96 o                         
   8   6   5        804.35        838.82       135.40 o                         
   9   6   5        500.25        492.87        61.33 o                         
 -11   7   5          0.45          1.13         6.19 o                         
 -10   7   5        139.12        136.81        22.12 o                         
  -9   7   5        225.34        259.60        44.57 o                         
  -8   7   5       1074.65       1120.79       217.48 o                         
  -7   7   5          1.37          3.94         5.04 o                         
  -6   7   5       2651.90       2535.26       196.86 o                         
  -5   7   5        245.65        226.33        12.13 o                         
  -4   7   5      10989.70      10116.60       398.08 o                         
  -3   7   5          0.41          6.32         1.98 o                         
  -2   7   5      10179.87      10051.02       251.39 o                         
  -1   7   5          4.13          2.26         1.93 o                         
   0   7   5      13614.39      13602.80       525.81 o                         
   1   7   5       1231.77       1210.64        87.47 o                         
   2   7   5        669.13        602.08        70.72 o                         
   3   7   5         93.13         89.21        20.11 o                         
   4   7   5        453.69        404.79        98.83 o                         
   5   7   5        798.95        753.07       185.00 o                         
   6   7   5       1117.89       1076.61       208.76 o                         
   7   7   5         34.90         37.34         7.72 o                         
   8   7   5       1078.69       1090.98       192.67 o                         
   9   7   5          3.52         -3.21         5.31 o                         
 -11   8   5        225.42        215.90        46.92 o                         
 -10   8   5        541.13        559.27        92.16 o                         
  -9   8   5          1.61         10.84         6.58 o                         
  -8   8   5       2139.98       2121.21       319.36 o                         
  -7   8   5        293.27        281.58        31.91 o                         
  -6   8   5        704.48        668.67        51.37 o                         
  -5   8   5       4814.49       4731.57       217.07 o                         
  -4   8   5        601.57        590.02        29.31 o                         
  -3   8   5       3883.85       3859.46       155.17 o                         
  -2   8   5         24.04         35.84         3.48 o                         
  -1   8   5       4792.00       4520.39       132.71 o                         
   0   8   5       2441.94       2305.21        98.83 o                         
   1   8   5       3477.55       3373.02       293.55 o                         
   2   8   5       1520.94       1442.82       192.37 o                         
   3   8   5        442.92        440.36        78.76 o                         
   4   8   5       2907.73       2604.91       582.41 o                         
   5   8   5         37.62         34.53         6.28 o                         
   6   8   5       1674.87       1572.22       378.35 o                         
   7   8   5        326.12        305.94        59.96 o                         
   8   8   5         94.15         92.22        25.81 o                         
   9   8   5        762.80        914.88        67.03 o                         
 -10   9   5          1.43          3.38         6.58 o                         
  -9   9   5       2738.24       2738.75       521.75 o                         
  -8   9   5          9.97          6.35         5.31 o                         
  -7   9   5       1841.81       1828.30       175.58 o                         
  -6   9   5          0.23          1.56         2.70 o                         
  -5   9   5       2543.72       2498.08       125.47 o                         
  -4   9   5         15.73         21.01         5.43 o                         
  -3   9   5         41.12         53.37         9.70 o                         
  -2   9   5        130.16        137.84         6.67 o                         
  -1   9   5       1225.24       1227.38        39.25 o                         
   0   9   5         53.21         44.99         4.22 o                         
   1   9   5       5717.48       5417.09       489.58 o                         
   2   9   5        212.96        195.10        21.78 o                         
   3   9   5       6611.63       6134.63      1117.61 o                         
   4   9   5        458.03        432.73       106.91 o                         
   5   9   5       4936.32       4296.39      1336.42 o                         
   6   9   5        370.50        314.52        71.35 o                         
   7   9   5       1370.47       1320.90       363.93 o                         
   8   9   5         49.38         34.44         8.28 o                         
 -10  10   5        412.53        382.00        35.53 o                         
  -9  10   5         73.55         72.75        10.18 o                         
  -8  10   5        876.21        893.55       167.87 o                         
  -7  10   5        388.79        400.64        42.56 o                         
  -6  10   5       1678.80       1714.30       124.82 o                         
  -5  10   5       1348.35       1582.65        59.13 o                         
  -4  10   5        195.05        183.85         9.81 o                         
  -3  10   5       5233.19       5060.74       184.38 o                         
  -2  10   5         54.38         65.12         5.08 o                         
  -1  10   5       2250.47       2299.82        71.48 o                         
   0  10   5        369.10        369.11        13.97 o                         
   1  10   5       1707.50       1620.63       107.21 o                         
   2  10   5       3736.21       3459.86       495.98 o                         
   3  10   5        236.61        227.20        36.87 o                         
   4  10   5       1228.95       1222.15       271.10 o                         
   5  10   5         14.82         13.38         5.80 o                         
   6  10   5       1975.27       1766.51       609.23 o                         
   7  10   5        844.21        781.35       227.53 o                         
  -9  11   5          1.15          1.34         8.71 o                         
  -7  11   5        163.91        161.24        12.87 o                         
  -6  11   5       2123.49       2320.55       167.86 o                         
  -5  11   5          0.71          5.89         5.65 o                         
  -4  11   5       4810.32       5324.84       156.44 o                         
  -3  11   5        201.38        161.35        10.55 o                         
  -2  11   5       3603.67       3557.22       238.93 o                         
  -1  11   5        291.88        244.55        10.96 o                         
   0  11   5       5062.08       4757.51       139.13 o                         
   1  11   5       1014.65        974.52        31.75 o                         
   2  11   5        331.14        322.81        53.92 o                         
   3  11   5          7.42          9.93         6.03 o                         
   4  11   5          1.59          1.34         6.03 o                         
   5  11   5         21.39         15.07         6.08 o                         
   6  11   5        344.86        272.12        87.77 o                         
   7  11   5         31.63         17.80         7.06 o                         
  -7  12   5        122.95        133.33        28.82 o                         
  -6  12   5        647.46        721.51        43.05 o                         
  -5  12   5        826.71        963.11        44.85 o                         
  -4  12   5       1698.52       1624.42        51.37 o                         
  -3  12   5       1579.84       1549.48        49.05 o                         
  -2  12   5        357.19        359.07        12.62 o                         
  -1  12   5        786.10        844.51        40.15 o                         
   0  12   5        726.75        682.52        23.17 o                         
   1  12   5       1350.35       1248.07        39.71 o                         
   2  12   5       1689.30       1608.34       167.54 o                         
   3  12   5         74.95         61.00        11.39 o                         
   4  12   5       3476.05       3336.49       746.97 o                         
   5  12   5          0.08         -6.85         7.04 o                         
   6  12   5        912.74        853.46       209.10 o                         
  -7  13   5       1377.09       1396.81       224.88 o                         
  -6  13   5        198.63        212.26        18.77 o                         
  -5  13   5       1011.66       1026.31        37.15 o                         
  -4  13   5        296.93        315.74        14.41 o                         
  -3  13   5          1.13         -1.58         7.37 o                         
  -2  13   5         77.12         94.19         9.19 o                         
  -1  13   5         37.04         51.75         5.10 o                         
   0  13   5         66.51         69.58         6.68 o                         
   1  13   5       3433.71       3171.00       276.46 o                         
   2  13   5          8.30          5.90         4.46 o                         
   3  13   5       2666.41       2590.63       377.64 o                         
   4  13   5         18.40          9.38         5.68 o                         
   5  13   5       1761.74       1676.59       470.17 o                         
  -7  14   5        242.94        258.34        28.82 o                         
  -6  14   5         49.80         42.57         7.54 o                         
  -5  14   5       1771.34       1942.34       125.01 o                         
  -4  14   5        119.48        111.94        11.65 o                         
  -3  14   5       1564.50       1649.70        52.43 o                         
  -2  14   5         17.83         16.32         5.07 o                         
  -1  14   5       3459.29       3265.87       103.77 o                         
   0  14   5        186.74        172.32        22.45 o                         
   1  14   5        437.49        455.31        52.28 o                         
   2  14   5        125.78        128.37        12.03 o                         
   3  14   5        246.31        260.98        38.54 o                         
   4  14   5        740.87        732.33       157.18 o                         
   5  14   5          3.67         -2.68         6.70 o                         
  -6  15   5        416.00        526.78        40.89 o                         
  -5  15   5        166.55        179.64        24.13 o                         
  -4  15   5       1868.08       2008.66       115.29 o                         
  -3  15   5         38.27         45.58        12.74 o                         
  -2  15   5       2761.41       2785.46       155.51 o                         
  -1  15   5         28.05         16.37         4.23 o                         
   0  15   5        943.55        907.55        54.63 o                         
   1  15   5        587.54        591.25        48.93 o                         
   2  15   5       1469.91       1497.93       229.88 o                         
   3  15   5        689.85        639.83        83.79 o                         
   4  15   5          0.60         -2.01         6.70 o                         
  -3  16   5          3.66          2.01         8.71 o                         
  -2  16   5          0.25         -1.34         8.04 o                         
  -1  16   5        467.15        468.48        48.26 o                         
   0  16   5        733.96        660.19       105.57 o                         
   1  16   5        230.09        218.15        31.84 o                         
   2  16   5       1484.63       1215.77        69.71 o                         
 -12   0   6        747.86        747.98        52.28 o                         
 -10   0   6       2504.94       2587.72       140.09 o                         
  -8   0   6       8113.04       8436.06       426.24 o                         
  -6   0   6       3475.92       3352.86       121.08 o                         
  -4   0   6       8509.61       8652.37       361.92 o                         
  -2   0   6       1790.28       1847.76        85.80 o                         
   0   0   6      20703.25      19825.15       990.62 o                         
   2   0   6       1732.56       1554.94        79.76 o                         
   4   0   6      18810.81      19872.29       703.08 o                         
   6   0   6       7574.33       7948.37       284.76 o                         
   8   0   6       1897.98       2107.19       119.98 o                         
 -12   1   6        406.99        382.12        24.12 o                         
 -11   1   6        766.64        783.72        36.89 o                         
 -10   1   6        165.96        159.59        14.60 o                         
  -9   1   6        664.54        683.02        31.71 o                         
  -8   1   6         14.23         16.76         5.21 o                         
  -7   1   6       3911.13       3851.52       131.33 o                         
  -6   1   6       2589.91       2562.52        65.91 o                         
  -5   1   6       4352.27       4411.11       111.08 o                         
  -4   1   6       7524.28       7492.82       192.35 o                         
  -3   1   6        396.72        561.58        23.64 o                         
  -2   1   6       9103.75       8937.92       230.41 o                         
  -1   1   6       2407.19       2892.03       103.09 o                         
   0   1   6       5312.05       4309.02       152.83 o                         
   1   1   6       5672.29       5641.82       163.89 o                         
   2   1   6       7079.48       7293.13       282.82 o                         
   3   1   6       5055.76       5287.84       153.94 o                         
   4   1   6          4.39         12.73         6.00 o                         
   5   1   6       2092.29       2167.74        66.25 o                         
   6   1   6         22.06         11.82         4.37 o                         
   7   1   6       2065.84       2109.15        67.57 o                         
   8   1   6        697.27        768.51        29.91 o                         
   9   1   6        206.57        204.88        19.16 o                         
 -12   2   6        108.49         92.04        13.65 o                         
 -11   2   6        859.10        887.20        78.42 o                         
 -10   2   6         72.76         66.70        11.39 o                         
  -9   2   6          3.18         -2.38         4.67 o                         
  -8   2   6         19.87         13.10         5.15 o                         
  -7   2   6       1216.41       1224.20        50.01 o                         
  -6   2   6        777.69        779.35        25.78 o                         
  -5   2   6       6279.65       6127.70       153.41 o                         
  -4   2   6          9.69          9.41         1.69 o                         
  -3   2   6      17616.40      17652.23       546.96 o                         
  -2   2   6         95.52        107.20         4.22 o                         
  -1   2   6      23134.89      23446.14       675.72 o                         
   0   2   6         75.04         88.63         8.88 o                         
   1   2   6       6611.81       5822.83       236.50 o                         
   2   2   6       2470.33       2653.87       129.50 o                         
   3   2   6       2523.57       2517.82        74.90 o                         
   4   2   6        447.59        457.71        16.72 o                         
   5   2   6        262.29        259.89        18.10 o                         
   6   2   6        304.19        295.18        17.43 o                         
   7   2   6       1494.83       1627.83        60.85 o                         
   8   2   6        191.36        178.74        12.67 o                         
   9   2   6       1086.35       1175.96        42.88 o                         
 -12   3   6        123.44        101.21        18.77 o                         
 -11   3   6        863.61        900.19        95.18 o                         
 -10   3   6        331.65        350.32        43.87 o                         
  -9   3   6       1529.89       1550.47       191.00 o                         
  -8   3   6          8.25         10.85         5.15 o                         
  -7   3   6       6869.07       6781.19       398.23 o                         
  -6   3   6        252.64        232.69        10.44 o                         
  -5   3   6       1176.96       1033.65        27.95 o                         
  -4   3   6       2666.52       2628.50        70.24 o                         
  -3   3   6       4907.59       4861.58       182.95 o                         
  -2   3   6       3204.93       3038.40        81.59 o                         
  -1   3   6       1398.65       1424.72        42.69 o                         
   0   3   6       2151.79       1944.28       122.66 o                         
   1   3   6       1941.33       1775.05        85.13 o                         
   2   3   6       4278.66       4179.73       249.40 o                         
   3   3   6       7980.48       7652.86       647.80 o                         
   4   3   6          0.93          4.88         3.22 o                         
   5   3   6       5385.39       5412.41       281.15 o                         
   6   3   6         93.64         98.26        10.54 o                         
   7   3   6       2168.58       2216.55       193.01 o                         
   8   3   6        123.33        126.26        11.75 o                         
   9   3   6        726.18        774.47        30.62 o                         
 -11   4   6         81.91         69.20        10.30 o                         
 -10   4   6       2870.85       2995.91       528.15 o                         
  -9   4   6          1.00         -3.73         4.57 o                         
  -8   4   6       3459.18       3577.29       429.62 o                         
  -7   4   6        773.85        754.03        53.56 o                         
  -6   4   6       5716.43       5550.42       271.63 o                         
  -5   4   6        601.50        599.07        32.31 o                         
  -4   4   6       5113.69       5047.15       118.86 o                         
  -3   4   6       5193.12       5342.92       158.63 o                         
  -2   4   6          0.49          0.84         1.39 o                         
  -1   4   6       1125.25       1129.35        42.40 o                         
   0   4   6       1075.72       1061.60        57.64 o                         
   1   4   6        530.87        472.29        31.17 o                         
   2   4   6       5764.54       5376.72       578.39 o                         
   3   4   6       1125.52       1048.75       124.64 o                         
   4   4   6       6760.88       6431.05       644.42 o                         
   5   4   6        360.69        388.63        27.15 o                         
   6   4   6       4049.72       4205.52       336.45 o                         
   7   4   6         12.26         10.03         5.31 o                         
   8   4   6       1778.76       1766.00       126.65 o                         
   9   4   6        416.25        409.54        24.19 o                         
 -11   5   6         98.62        119.47        26.81 o                         
 -10   5   6         11.90          4.50         6.43 o                         
  -9   5   6       1072.96       1137.98       199.04 o                         
  -8   5   6        851.73        823.66        83.39 o                         
  -7   5   6        884.79        852.66        75.06 o                         
  -6   5   6       5695.06       5493.39       320.12 o                         
  -5   5   6       1014.18        991.75        63.83 o                         
  -4   5   6       3167.13       3012.12       154.20 o                         
  -3   5   6          0.91          2.73         1.47 o                         
  -2   5   6       9576.42       9048.63       226.16 o                         
  -1   5   6         19.64         19.37         5.70 o                         
   0   5   6      13158.55      13519.74       682.29 o                         
   1   5   6        977.67        990.38        77.72 o                         
   2   5   6       1376.34       1221.56       104.57 o                         
   3   5   6        667.58        663.89        80.43 o                         
   4   5   6        893.44        829.71       115.96 o                         
   5   5   6       1294.26       1186.42       141.10 o                         
   6   5   6        280.68        295.20        17.88 o                         
   7   5   6        232.10        257.84        40.55 o                         
   8   5   6        825.57        852.68       107.25 o                         
   9   5   6        261.51        282.10        19.41 o                         
 -11   6   6        619.25        677.57       133.39 o                         
 -10   6   6        448.45        476.89        84.46 o                         
  -9   6   6         99.03         87.22        10.90 o                         
  -8   6   6       1183.82       1126.62       111.70 o                         
  -7   6   6        415.08        425.64        33.20 o                         
  -6   6   6        794.74        732.85        34.67 o                         
  -5   6   6        951.57        923.81        37.25 o                         
  -4   6   6       1341.91       1381.26        53.40 o                         
  -3   6   6       7749.75       7637.07       170.62 o                         
  -2   6   6         73.36         71.36         4.91 o                         
  -1   6   6      10963.70      10417.35       300.26 o                         
   0   6   6        625.36        663.30        26.75 o                         
   1   6   6       2228.02       2086.08       106.58 o                         
   2   6   6       1193.12       1187.68       109.26 o                         
   3   6   6       3765.28       3476.18       545.25 o                         
   4   6   6       2352.67       2088.29       334.78 o                         
   5   6   6        122.73         96.20        19.77 o                         
   6   6   6       1039.34       1000.66       151.79 o                         
   7   6   6        262.24        264.68        25.47 o                         
   8   6   6        184.50        153.97        26.48 o                         
   9   6   6        993.76       1025.76       133.69 o                         
 -11   7   6       1318.98       1413.26       294.22 o                         
 -10   7   6         53.00         43.56        10.05 o                         
  -9   7   6       2116.01       2251.42       395.44 o                         
  -8   7   6        168.42        141.25        10.09 o                         
  -7   7   6       5429.98       5034.32       444.13 o                         
  -6   7   6        575.59        536.12        24.37 o                         
  -5   7   6       3760.29       3452.03       103.13 o                         
  -4   7   6        176.05        166.47         7.48 o                         
  -3   7   6        493.91        496.49        26.96 o                         
  -2   7   6        533.29        538.44        18.16 o                         
  -1   7   6        123.67        125.30         6.81 o                         
   0   7   6       2389.48       2440.35        88.60 o                         
   1   7   6       2850.75       2894.49       197.70 o                         
   2   7   6        135.38        129.54        12.07 o                         
   3   7   6       7069.68       6509.48      1106.85 o                         
   4   7   6        347.28        275.12        61.30 o                         
   5   7   6       3716.02       3408.17       749.65 o                         
   6   7   6        172.29        136.84        25.47 o                         
   7   7   6       2675.30       2569.11       453.72 o                         
   8   7   6          0.59         -0.43         4.96 o                         
 -11   8   6        201.61        213.96        50.27 o                         
 -10   8   6       1221.23       1337.24       319.36 o                         
  -9   8   6         22.13         12.27         6.76 o                         
  -8   8   6       2518.32       2355.74       245.15 o                         
  -7   8   6         48.26         43.17         7.36 o                         
  -6   8   6       1527.73       1454.13        63.58 o                         
  -5   8   6       1831.50       1696.87        78.64 o                         
  -4   8   6       1438.79       1358.75        53.82 o                         
  -3   8   6       1742.52       1814.30        48.13 o                         
  -2   8   6         40.59         41.41         6.19 o                         
  -1   8   6       3783.15       3607.81       129.86 o                         
   0   8   6       1457.46       1455.40        54.41 o                         
   1   8   6       1135.90       1158.91        94.85 o                         
   2   8   6       1295.09       1242.05       133.72 o                         
   3   8   6        798.45        713.06       108.59 o                         
   4   8   6       3232.94       2916.66       582.78 o                         
   5   8   6         96.36         77.62         9.44 o                         
   6   8   6       1669.05       1686.37       422.92 o                         
   7   8   6        273.68        225.82        35.19 o                         
   8   8   6        877.85        826.98       194.35 o                         
 -10   9   6        227.34        235.95        64.01 o                         
  -9   9   6         47.27         29.49         7.72 o                         
  -8   9   6         80.29         83.12        15.64 o                         
  -7   9   6        192.48        187.47        15.06 o                         
  -6   9   6        938.82       1020.40        34.29 o                         
  -5   9   6          1.55         -2.99         3.05 o                         
  -4   9   6       6390.58       6210.39       461.10 o                         
  -3   9   6          4.20          1.29         2.91 o                         
  -2   9   6       7548.93       7293.47       183.37 o                         
  -1   9   6         76.63         58.81         7.11 o                         
   0   9   6       9673.71       9148.74       263.93 o                         
   1   9   6         41.32         34.08         7.71 o                         
   2   9   6       2991.81       2935.79       343.49 o                         
   3   9   6         46.17         32.30         5.80 o                         
   4   9   6        313.70        301.24        67.00 o                         
   5   9   6         88.70         60.48        13.74 o                         
   6   9   6         90.98         68.05         9.64 o                         
   7   9   6          1.17          8.40         5.95 o                         
 -10  10   6        900.62        911.18       179.94 o                         
  -9  10   6          1.10         -4.69         7.37 o                         
  -8  10   6        813.34        797.47       102.55 o                         
  -7  10   6        107.63        106.99        11.55 o                         
  -6  10   6       2071.23       2053.46        63.99 o                         
  -5  10   6        790.05        862.72        29.84 o                         
  -4  10   6        402.25        425.11        33.60 o                         
  -3  10   6       2381.56       2288.94       173.59 o                         
  -2  10   6          4.07         -0.36         2.38 o                         
  -1  10   6       3333.32       3345.75        98.65 o                         
   0  10   6        887.54        863.90        28.36 o                         
   1  10   6       2240.42       2227.28       165.86 o                         
   2  10   6        964.62        936.92       122.29 o                         
   3  10   6       1205.30       1170.59       196.70 o                         
   4  10   6       2524.23       2437.82       505.33 o                         
   5  10   6         38.41         22.33         6.29 o                         
   6  10   6       1335.58       1163.50       325.06 o                         
   7  10   6          8.57          8.90         6.76 o                         
  -9  11   6       1932.42       2254.65       126.01 o                         
  -8  11   6         14.12          8.26         5.91 o                         
  -7  11   6       3354.43       3350.19       227.56 o                         
  -6  11   6         77.81         67.33         6.75 o                         
  -5  11   6       1277.44       1299.16        42.55 o                         
  -4  11   6         72.62         73.16        18.10 o                         
  -3  11   6        310.41        332.58        34.61 o                         
  -2  11   6         59.91         60.41        10.45 o                         
  -1  11   6         93.76         93.13         6.90 o                         
   0  11   6        199.13        189.48         9.90 o                         
   1  11   6       3751.69       3465.52       236.58 o                         
   2  11   6          0.61         -3.04         3.84 o                         
   3  11   6       2370.31       2296.40       400.80 o                         
   4  11   6          3.95          3.26         4.96 o                         
   5  11   6       3462.39       3184.31       927.95 o                         
   6  11   6         76.08         46.53         9.38 o                         
  -8  12   6        552.17        494.61        35.53 o                         
  -7  12   6         56.72         75.51        12.07 o                         
  -6  12   6        803.62        833.41        34.84 o                         
  -5  12   6        826.07        928.32        32.29 o                         
  -4  12   6        189.37        208.45        12.95 o                         
  -3  12   6       3339.06       3335.38       165.63 o                         
  -2  12   6        136.05        130.20         8.11 o                         
  -1  12   6       2778.53       2716.09        81.01 o                         
   0  12   6        354.48        321.30        14.26 o                         
   1  12   6       2189.24       2091.20        64.12 o                         
   2  12   6        213.70        177.97        26.14 o                         
   3  12   6        506.72        525.96        61.00 o                         
   4  12   6       1012.31        956.57       221.83 o                         
   5  12   6         21.75         16.13         6.57 o                         
  -8  13   6         24.39         42.23        13.41 o                         
  -7  13   6        207.55        169.12        21.78 o                         
  -6  13   6        492.70        558.04        23.91 o                         
  -5  13   6         48.12         42.20         5.78 o                         
  -4  13   6       2163.83       2345.57        72.77 o                         
  -3  13   6         37.38         37.46         6.80 o                         
  -2  13   6       3143.33       3059.51       101.77 o                         
  -1  13   6         56.31         39.23         4.76 o                         
   0  13   6       3721.13       3599.07       106.56 o                         
   1  13   6        408.68        372.53        15.84 o                         
   2  13   6       1678.14       1675.72        74.74 o                         
   3  13   6        272.25        250.07        25.14 o                         
   4  13   6         61.88         54.60         8.67 o                         
   5  13   6        359.71        297.77        45.88 o                         
  -7  14   6         42.04         37.66         7.41 o                         
  -6  14   6       1018.81       1061.43        96.49 o                         
  -5  14   6        137.01        130.57        12.77 o                         
  -4  14   6        500.70        489.98        25.11 o                         
  -3  14   6        327.53        363.62        16.19 o                         
  -2  14   6          2.67          7.25         3.64 o                         
  -1  14   6        478.77        461.69        17.85 o                         
   0  14   6        514.59        477.35        31.50 o                         
   1  14   6        250.10        245.70        32.84 o                         
   2  14   6        673.03        612.16        67.70 o                         
   3  14   6        152.15        142.39        20.78 o                         
   4  14   6       1703.93       1280.12        74.40 o                         
  -5  15   6        581.85        568.63        39.88 o                         
  -4  15   6        219.00        244.66        28.82 o                         
  -3  15   6        363.38        314.95        19.34 o                         
  -2  15   6        609.06        578.47        28.66 o                         
  -1  15   6         20.34         17.36         4.67 o                         
   0  15   6        782.26        778.41        58.65 o                         
   1  15   6        383.70        330.60        48.90 o                         
   2  15   6        156.90        149.65        13.14 o                         
   3  15   6       1031.23        804.95        52.28 o                         
  -1  16   6       1757.44       1586.30        63.37 o                         
   0  16   6         51.58         43.17         6.58 o                         
   1  16   6        645.85        657.89        68.70 o                         
 -11   0   7       1200.80       1203.04        73.73 o                         
  -9   0   7        704.93        754.68        48.93 o                         
  -7   0   7        157.73        150.78         9.79 o                         
  -5   0   7        674.73        692.36        27.44 o                         
  -3   0   7      15706.80      15883.30       561.84 o                         
  -1   0   7      18299.42      17946.53       898.79 o                         
   1   0   7      12072.65      11259.05       564.99 o                         
   3   0   7       5879.23       5954.92       298.28 o                         
   5   0   7       1388.48       1475.98        58.57 o                         
   7   0   7        711.42        862.60        58.99 o                         
   9   0   7        736.80        902.81        63.68 o                         
 -12   1   7        276.92        284.20        45.58 o                         
 -11   1   7        536.77        564.19        54.63 o                         
 -10   1   7        309.42        310.01        20.38 o                         
  -9   1   7       2598.52       2656.03       103.56 o                         
  -8   1   7        112.64        117.97        17.43 o                         
  -7   1   7       4204.04       4181.13       124.73 o                         
  -6   1   7       1000.42       1007.33        27.67 o                         
  -5   1   7       3967.01       3968.37       100.45 o                         
  -4   1   7       1950.52       1855.20        53.11 o                         
  -3   1   7       1438.24       1392.92        32.56 o                         
  -2   1   7       5078.26       4898.72       109.89 o                         
  -1   1   7          5.67         20.71         2.84 o                         
   0   1   7       5390.37       4873.27       215.50 o                         
   1   1   7        361.51        339.87        12.02 o                         
   2   1   7       5018.67       4858.41       171.87 o                         
   3   1   7       5055.78       5248.04       153.27 o                         
   4   1   7        265.24        260.81        11.31 o                         
   5   1   7       1370.20       1436.17        47.33 o                         
   6   1   7         68.70         78.53         8.40 o                         
   7   1   7       2109.55       2310.98        74.80 o                         
   8   1   7          2.26         -2.01         6.16 o                         
   9   1   7        445.20        491.94        37.54 o                         
 -11   2   7          2.63          0.15         6.28 o                         
 -10   2   7       2426.74       2564.48       236.95 o                         
  -9   2   7        219.72        229.50        16.51 o                         
  -8   2   7       4906.34       5119.31       259.37 o                         
  -7   2   7          0.16          2.40         2.84 o                         
  -6   2   7       9543.64       9380.27       234.53 o                         
  -5   2   7         75.87         72.67         4.21 o                         
  -4   2   7       6439.20       6363.25       161.98 o                         
  -3   2   7         17.41         18.61         1.85 o                         
  -2   2   7        862.63        781.34        19.28 o                         
  -1   2   7        931.12        995.68        30.82 o                         
   0   2   7        353.17        386.02        25.47 o                         
   1   2   7       1087.14       1068.25        46.45 o                         
   2   2   7       3647.78       3533.46       165.71 o                         
   3   2   7        228.04        213.37        12.38 o                         
   4   2   7       5230.42       5435.09       237.62 o                         
   5   2   7          4.72          5.68         5.36 o                         
   6   2   7       6203.12       6519.93       193.22 o                         
   7   2   7          4.76          9.12         4.45 o                         
   8   2   7       1826.24       1945.39        84.78 o                         
   9   2   7          8.18          0.84         6.58 o                         
 -11   3   7         80.20         82.42        13.07 o                         
 -10   3   7        325.28        349.93        22.09 o                         
  -9   3   7        858.37        885.35        90.82 o                         
  -8   3   7         61.85         55.84         5.78 o                         
  -7   3   7       1741.88       1773.36        77.55 o                         
  -6   3   7        798.08        755.71        25.45 o                         
  -5   3   7        692.57        651.05        18.63 o                         
  -4   3   7       2676.67       2536.75        84.84 o                         
  -3   3   7       1404.14       1288.23        51.22 o                         
  -2   3   7      10818.30      10803.70       286.02 o                         
  -1   3   7         59.15         70.61         4.43 o                         
   0   3   7       7910.05       7747.74       389.37 o                         
   1   3   7       1380.97       1372.98        63.01 o                         
   2   3   7       6494.85       6082.38       430.93 o                         
   3   3   7       1404.10       1342.57       113.95 o                         
   4   3   7        417.05        386.59        19.49 o                         
   5   3   7       2062.07       2057.03       142.44 o                         
   6   3   7         10.43          7.19         4.96 o                         
   7   3   7        786.29        853.24        53.56 o                         
   8   3   7       1027.30       1133.25        53.07 o                         
   9   3   7        633.27        673.90        28.90 o                         
 -11   4   7        577.68        609.47        91.83 o                         
 -10   4   7         83.33         65.06        11.39 o                         
  -9   4   7        342.16        348.89        55.60 o                         
  -8   4   7       2997.35       2934.08       214.49 o                         
  -7   4   7         78.91         93.03         7.48 o                         
  -6   4   7          9.84          8.62         3.53 o                         
  -5   4   7       2434.57       2384.74        71.47 o                         
  -4   4   7       2870.29       2850.44        84.40 o                         
  -3   4   7      10324.67       9964.75       344.41 o                         
  -2   4   7          2.18          6.68         1.53 o                         
  -1   4   7       8563.26       8243.02       237.62 o                         
   0   4   7         42.78         49.60         8.71 o                         
   1   4   7      11347.88      10904.17       554.60 o                         
   2   4   7        445.68        434.19        28.15 o                         
   3   4   7       2282.00       2053.32       235.94 o                         
   4   4   7        337.60        333.44        19.74 o                         
   5   4   7        400.29        348.14        34.49 o                         
   6   4   7        456.36        451.49        36.20 o                         
   7   4   7        301.58        347.24        27.11 o                         
   8   4   7        268.10        246.46        15.33 o                         
   9   4   7        740.21        721.66        36.14 o                         
 -11   5   7        723.66        764.76       131.38 o                         
 -10   5   7        467.84        485.90        86.47 o                         
  -9   5   7       2182.60       2304.46       337.12 o                         
  -8   5   7         78.87         88.82         9.64 o                         
  -7   5   7       3675.67       3568.95       227.33 o                         
  -6   5   7         80.23         73.26         6.57 o                         
  -5   5   7       6344.06       6073.68       167.65 o                         
  -4   5   7        938.69        967.56        31.01 o                         
  -3   5   7        280.38        246.92         9.09 o                         
  -2   5   7       1582.25       1577.59        47.92 o                         
  -1   5   7         48.86         48.41         5.44 o                         
   0   5   7       2370.99       2375.51        86.72 o                         
   1   5   7        473.46        513.82        22.14 o                         
   2   5   7        512.89        509.04        57.31 o                         
   3   5   7       8116.22       7321.28       980.87 o                         
   4   5   7        415.98        387.32        42.23 o                         
   5   5   7       2881.37       2788.81       353.21 o                         
   6   5   7         31.47         27.06         6.43 o                         
   7   5   7       2935.92       2984.87       315.00 o                         
   8   5   7         12.94          8.30         5.68 o                         
 -11   6   7        248.71        261.10        54.63 o                         
 -10   6   7        361.79        447.77        63.34 o                         
  -9   6   7         96.43         71.56        15.08 o                         
  -8   6   7       4440.25       4437.69       371.27 o                         
  -7   6   7        374.77        364.03        22.92 o                         
  -6   6   7       1363.02       1285.04        71.15 o                         
  -5   6   7         23.02         23.99         3.35 o                         
  -4   6   7       4175.19       4005.56       117.43 o                         
  -3   6   7       2012.55       2103.82        77.49 o                         
  -2   6   7        930.18        902.14        28.86 o                         
  -1   6   7       3561.73       3341.43       120.21 o                         
   0   6   7       1810.23       1784.81        66.33 o                         
   1   6   7       2205.63       2167.44       142.44 o                         
   2   6   7        978.78        941.87        58.28 o                         
   3   6   7        448.82        400.41        59.32 o                         
   4   6   7       4949.28       4548.05       755.68 o                         
   5   6   7        131.45         88.86        17.43 o                         
   6   6   7       3461.33       3412.54       557.61 o                         
   7   6   7        106.61         94.38        11.38 o                         
   8   6   7        996.77       1022.79       163.52 o                         
 -11   7   7          3.65          1.76         7.19 o                         
 -10   7   7        501.98        510.12        98.20 o                         
  -9   7   7        430.39        448.56        70.72 o                         
  -8   7   7         12.43          9.76         4.38 o                         
  -7   7   7          1.91          2.05         3.52 o                         
  -6   7   7        262.11        260.21        21.05 o                         
  -5   7   7       1870.16       1840.69        64.81 o                         
  -4   7   7       8275.95       8569.60       248.65 o                         
  -3   7   7         10.58          9.72         3.79 o                         
  -2   7   7       5717.89       5452.93       158.66 o                         
  -1   7   7        796.31        780.68        25.66 o                         
   0   7   7       7824.68       8022.22       284.09 o                         
   1   7   7         57.53         65.11         7.41 o                         
   2   7   7       6962.41       6813.30       572.70 o                         
   3   7   7        878.11        825.66        95.18 o                         
   4   7   7        394.70        356.14        76.04 o                         
   5   7   7          9.21         11.73        10.39 o                         
   6   7   7          7.09          2.32         7.04 o                         
   7   7   7        479.90        463.55        77.08 o                         
   8   7   7        466.21        454.57        88.48 o                         
 -10   8   7        670.95        716.13       139.76 o                         
  -9   8   7        184.24        167.66        29.83 o                         
  -8   8   7        727.53        678.72        53.19 o                         
  -7   8   7        189.13        192.59        11.27 o                         
  -6   8   7       1841.39       1860.84        98.20 o                         
  -5   8   7        843.39        871.50        29.99 o                         
  -4   8   7        456.14        477.06        18.57 o                         
  -3   8   7       3597.94       3655.40       148.44 o                         
  -2   8   7         85.36         76.42         6.13 o                         
  -1   8   7       4872.56       4680.39       167.78 o                         
   0   8   7         28.14         30.22         4.34 o                         
   1   8   7       2723.65       2578.27       163.89 o                         
   2   8   7       3269.01       3152.57       264.06 o                         
   3   8   7        921.98        951.32       109.56 o                         
   4   8   7        720.39        650.37       133.39 o                         
   5   8   7        290.77        280.06        64.31 o                         
   6   8   7       1432.48       1274.54       299.28 o                         
   7   8   7         82.87         57.99         9.16 o                         
 -10   9   7          4.59          7.52         7.37 o                         
  -9   9   7       1620.76       1602.25       286.85 o                         
  -8   9   7         99.86         84.73        13.41 o                         
  -7   9   7       3800.22       3825.01       323.05 o                         
  -6   9   7         37.39         28.91         5.25 o                         
  -5   9   7       3843.57       3705.62       229.70 o                         
  -4   9   7          7.18         11.27         3.69 o                         
  -3   9   7       2662.27       2558.24        78.01 o                         
  -2   9   7          3.62         16.79         3.44 o                         
  -1   9   7         31.90         44.12         4.93 o                         
   0   9   7         78.38         48.81         5.91 o                         
   1   9   7        823.04        821.47        61.33 o                         
   2   9   7          7.73         10.35         4.19 o                         
   3   9   7       1724.83       1693.50       231.55 o                         
   4   9   7         40.45         34.48         6.70 o                         
   5   9   7       6379.69       5551.28      1564.66 o                         
   6   9   7         50.93         45.91        10.05 o                         
   7   9   7        922.70        901.39       227.86 o                         
  -9  10   7         97.51        148.13        22.12 o                         
  -8  10   7        743.14        770.78        87.81 o                         
  -7  10   7         98.33        108.95        11.82 o                         
  -6  10   7       1484.40       1453.53       104.32 o                         
  -5  10   7       1112.99       1059.41        94.19 o                         
  -4  10   7       1575.65       1460.90       113.80 o                         
  -3  10   7       1419.60       1510.91        94.99 o                         
  -2  10   7         99.52        108.08         7.59 o                         
  -1  10   7       4013.37       3818.63       112.61 o                         
   0  10   7        510.64        462.78        17.39 o                         
   1  10   7       1483.12       1527.72       114.95 o                         
   2  10   7       2654.91       2502.62       258.70 o                         
   3  10   7        593.81        579.67        88.14 o                         
   4  10   7        275.99        272.01        41.22 o                         
   5  10   7         23.28         19.34         6.43 o                         
   6  10   7       1047.83        977.44       310.98 o                         
  -9  11   7          6.76          0.00         9.38 o                         
  -8  11   7          0.23          1.48         5.63 o                         
  -7  11   7         33.07         36.30        10.39 o                         
  -6  11   7        113.00        129.56        10.21 o                         
  -5  11   7        215.48        203.78        19.91 o                         
  -4  11   7       3237.26       3075.44       275.87 o                         
  -3  11   7        113.48        102.04        18.05 o                         
  -2  11   7       5210.44       5320.89       270.13 o                         
  -1  11   7         81.53         68.18         6.66 o                         
   0  11   7       2919.92       2977.81        89.19 o                         
   1  11   7         74.17         73.81         8.06 o                         
   2  11   7       3614.30       3456.25       423.25 o                         
   3  11   7        241.42        204.51        23.46 o                         
   4  11   7        888.46        903.28       166.87 o                         
   5  11   7          1.15          0.17         5.17 o                         
  -8  12   7        939.61        909.66        85.46 o                         
  -7  12   7         11.08         18.77         6.16 o                         
  -6  12   7       1186.90       1294.84        43.57 o                         
  -5  12   7        422.01        429.61        18.53 o                         
  -4  12   7        998.82        965.69        63.05 o                         
  -3  12   7        313.83        346.04        36.54 o                         
  -2  12   7        648.99        622.20        26.75 o                         
  -1  12   7       1776.47       1684.23        52.08 o                         
   0  12   7        386.62        333.29        14.52 o                         
   1  12   7        875.08        831.72        28.80 o                         
   2  12   7        515.21        475.33        63.68 o                         
   3  12   7        328.02        336.69        43.54 o                         
   4  12   7       1490.63       1387.04       257.02 o                         
   5  12   7         61.33         51.92        10.72 o                         
  -7  13   7       1215.29       1288.61        52.29 o                         
  -6  13   7        190.23        181.15        12.15 o                         
  -5  13   7       2498.13       2544.35        81.57 o                         
  -4  13   7        294.83        263.27        17.34 o                         
  -3  13   7        526.11        516.12        98.20 o                         
  -2  13   7         61.02         87.29         9.23 o                         
  -1  13   7         33.59         40.57         5.00 o                         
   0  13   7        853.48        789.56        27.32 o                         
   1  13   7        109.33         91.65         8.82 o                         
   2  13   7          3.27          4.48         4.22 o                         
   3  13   7       1934.36       1797.08       288.53 o                         
   4  13   7         64.06         48.75         8.31 o                         
  -6  14   7        312.35        305.27        16.00 o                         
  -5  14   7        542.63        610.53        24.19 o                         
  -4  14   7         38.01         40.97         7.55 o                         
  -3  14   7       1567.85       1533.06        83.68 o                         
  -2  14   7        238.56        222.10        13.72 o                         
  -1  14   7       2125.71       2087.31        64.09 o                         
   0  14   7         36.96         25.97         4.61 o                         
   1  14   7       1166.01       1127.15        88.14 o                         
   2  14   7        154.10        141.40        13.14 o                         
   3  14   7        339.78        328.99        42.19 o                         
  -5  15   7        352.93        355.23        21.74 o                         
  -4  15   7        821.78        855.81        45.24 o                         
  -3  15   7         87.79         78.51        19.77 o                         
  -2  15   7       1721.75       1678.87        90.49 o                         
  -1  15   7         35.19         26.81         8.04 o                         
   0  15   7       1004.58        996.26        62.64 o                         
   1  15   7         72.76         68.80         8.76 o                         
   2  15   7       1353.27       1489.25        99.20 o                         
 -10   0   8       1027.42       1164.16        71.05 o                         
  -8   0   8       2749.85       2867.90       152.16 o                         
  -6   0   8       8493.94       8366.77       296.17 o                         
  -4   0   8       3682.35       3485.14       124.88 o                         
  -2   0   8       5053.36       5343.68       268.79 o                         
   2   0   8       2136.73       2101.16       107.25 o                         
   4   0   8       3439.33       3686.06       135.69 o                         
   6   0   8       5594.46       6202.93       323.75 o                         
   8   0   8       1208.89       1419.54        89.82 o                         
 -11   1   8        361.85        391.13        24.17 o                         
 -10   1   8        617.47        625.28        31.52 o                         
  -9   1   8        802.21        852.22        38.39 o                         
  -8   1   8         98.17         98.80         8.05 o                         
  -7   1   8       2295.46       2241.01        58.78 o                         
  -6   1   8         98.22        100.86         5.60 o                         
  -5   1   8       2544.15       2581.52        76.22 o                         
  -4   1   8       3230.88       3332.83        87.07 o                         
  -3   1   8       3879.55       4017.78        90.76 o                         
  -2   1   8       5503.14       5431.36       136.49 o                         
  -1   1   8          3.43         20.65         3.92 o                         
   0   1   8       6194.07       6005.19       304.98 o                         
   1   1   8          2.80         13.35         5.67 o                         
   2   1   8       3027.11       2930.38       129.17 o                         
   3   1   8       3386.55       3508.69       128.33 o                         
   4   1   8        737.06        740.15        32.20 o                         
   5   1   8        851.95        901.52        32.70 o                         
   6   1   8         81.31         60.41        10.59 o                         
   7   1   8       2188.86       2543.60       101.89 o                         
   8   1   8        375.42        445.35        29.08 o                         
 -11   2   8       1143.39       1186.37       103.56 o                         
 -10   2   8         45.68         36.22         8.68 o                         
  -9   2   8       1790.34       1843.20       104.90 o                         
  -8   2   8        238.96        228.74        11.91 o                         
  -7   2   8          3.84          7.73         4.50 o                         
  -6   2   8         40.93         41.93         3.66 o                         
  -5   2   8       1215.58       1209.85        32.40 o                         
  -4   2   8        649.45        681.39        19.24 o                         
  -3   2   8       6428.85       6301.49       164.88 o                         
  -2   2   8         16.35         18.26         2.47 o                         
  -1   2   8       8559.66       8169.16       235.82 o                         
   0   2   8         13.54          8.71         4.69 o                         
   1   2   8       9452.91       9165.50       292.37 o                         
   2   2   8         28.28         23.47         3.84 o                         
   3   2   8       5513.92       5383.80       313.33 o                         
   4   2   8        157.05        150.43        11.73 o                         
   5   2   8        457.47        458.38        23.50 o                         
   6   2   8         46.41         34.27         6.25 o                         
   7   2   8         18.85         12.89         7.34 o                         
   8   2   8        138.76        134.03        17.94 o                         
 -11   3   8        508.48        558.03        62.00 o                         
 -10   3   8        204.35        232.95        18.13 o                         
  -9   3   8       1307.52       1392.78       135.06 o                         
  -8   3   8        107.04        121.80         9.06 o                         
  -7   3   8       3770.26       3684.57       109.70 o                         
  -6   3   8         34.96         34.00         4.12 o                         
  -5   3   8       3935.28       3797.66       111.91 o                         
  -4   3   8        281.15        274.82        10.35 o                         
  -3   3   8       3696.99       3543.18       141.05 o                         
  -2   3   8       3283.06       3259.34        82.30 o                         
  -1   3   8        592.29        587.94        19.56 o                         
   0   3   8       5026.48       4923.48       250.69 o                         
   1   3   8       1525.33       1477.51        86.80 o                         
   2   3   8        805.17        782.56        43.57 o                         
   3   3   8       1353.12       1288.15       101.55 o                         
   4   3   8       1993.69       2024.33       152.49 o                         
   5   3   8       5836.48       5982.11       473.49 o                         
   6   3   8         80.47         79.55        10.47 o                         
   7   3   8       1710.06       1805.04        98.30 o                         
   8   3   8         26.08         22.27         8.20 o                         
 -11   4   8        515.91        539.41        65.35 o                         
 -10   4   8       1496.65       1601.59       258.70 o                         
  -9   4   8         43.41         41.23         5.85 o                         
  -8   4   8       3044.90       3051.12       178.25 o                         
  -7   4   8          2.42          0.53         3.24 o                         
  -6   4   8       7355.91       7238.79       210.50 o                         
  -5   4   8          4.18          2.01         2.56 o                         
  -4   4   8       5697.42       5395.62       160.74 o                         
  -3   4   8        977.60        980.73        31.14 o                         
  -2   4   8       1049.24        959.18        30.65 o                         
  -1   4   8        538.90        530.46        22.51 o                         
   0   4   8        809.62        832.78        33.41 o                         
   1   4   8       1380.32       1311.42        50.39 o                         
   2   4   8       2627.72       2521.50       194.72 o                         
   3   4   8         21.45         17.22         4.34 o                         
   4   4   8       3136.42       3075.36       292.55 o                         
   5   4   8        836.03        787.84       109.59 o                         
   6   4   8       2642.24       2788.61       280.82 o                         
   7   4   8         72.14         58.78         8.80 o                         
   8   4   8       1974.06       2003.43       129.43 o                         
 -11   5   8         20.88         22.12        10.72 o                         
 -10   5   8        562.30        598.65        85.13 o                         
  -9   5   8        656.47        667.21        66.59 o                         
  -8   5   8        412.29        415.47        26.06 o                         
  -7   5   8        688.71        679.37        25.02 o                         
  -6   5   8        191.01        201.76        18.77 o                         
  -5   5   8        694.92        674.76        23.31 o                         
  -4   5   8       5166.37       4950.74       144.57 o                         
  -3   5   8       2459.51       2399.02        88.28 o                         
  -2   5   8       4696.55       4435.12       129.65 o                         
  -1   5   8         17.56         21.47         5.36 o                         
   0   5   8      10809.57      11196.97       396.12 o                         
   1   5   8        224.27        196.45        11.75 o                         
   2   5   8       5145.87       4902.18       359.24 o                         
   3   5   8        125.30        119.60        12.74 o                         
   4   5   8       1871.97       1836.88       278.14 o                         
   5   5   8        774.01        734.88        98.20 o                         
   6   5   8         27.69         29.16         6.57 o                         
   7   5   8        210.63        219.89        43.90 o                         
   8   5   8         52.44         37.54        10.72 o                         
 -11   6   8       1152.87       1265.25       235.61 o                         
 -10   6   8        145.54        154.71        27.48 o                         
  -9   6   8        132.76        138.96        11.07 o                         
  -8   6   8       1389.56       1381.58        95.01 o                         
  -7   6   8         81.11         94.51        16.09 o                         
  -6   6   8        228.21        216.50        11.06 o                         
  -5   6   8       1010.83       1029.10        33.88 o                         
  -4   6   8       2311.29       2275.22        84.08 o                         
  -3   6   8       3411.87       3145.02       114.44 o                         
  -2   6   8       1727.36       1655.90        50.67 o                         
  -1   6   8       6564.09       6520.62       231.82 o                         
   0   6   8        501.60        555.65        26.14 o                         
   1   6   8       7198.45       7080.05       252.67 o                         
   2   6   8          4.80          5.60         4.02 o                         
   3   6   8       2877.29       2605.82       358.87 o                         
   4   6   8        577.32        549.71        84.46 o                         
   5   6   8        673.62        652.77       120.99 o                         
   6   6   8       1237.74       1202.97       212.15 o                         
   7   6   8          9.67          7.58         5.95 o                         
 -10   7   8         22.75         22.31         8.04 o                         
  -9   7   8       2099.60       2077.04       194.15 o                         
  -8   7   8         27.07         18.96         4.98 o                         
  -7   7   8       2673.96       2616.20       133.42 o                         
  -6   7   8        256.73        240.35        14.60 o                         
  -5   7   8      10785.87      10706.20       378.84 o                         
  -4   7   8         46.73         41.80         6.37 o                         
  -3   7   8        167.34        164.84        10.87 o                         
  -2   7   8         81.33         92.27         8.16 o                         
  -1   7   8       3443.90       3245.73       184.33 o                         
   0   7   8       1767.02       1718.58        64.70 o                         
   1   7   8        614.79        582.80        25.75 o                         
   2   7   8         17.81         13.69         4.34 o                         
   3   7   8       2597.19       2435.50       318.35 o                         
   4   7   8        582.28        513.39        83.79 o                         
   5   7   8       2058.08       1933.57       426.57 o                         
   6   7   8         39.10         27.11         7.06 o                         
   7   7   8       2001.99       1952.40       362.89 o                         
 -10   8   8        497.80        542.74        92.84 o                         
  -9   8   8        132.61        130.24        11.52 o                         
  -8   8   8       1943.43       2043.18       235.94 o                         
  -7   8   8          3.01         -1.41         4.67 o                         
  -6   8   8       2314.26       2279.88        85.28 o                         
  -5   8   8        707.93        727.23        31.04 o                         
  -4   8   8       1802.54       1846.77        85.13 o                         
  -3   8   8        568.37        575.27        41.56 o                         
  -2   8   8       1371.11       1305.60        40.88 o                         
  -1   8   8       6484.25       6154.88       221.83 o                         
   0   8   8       1065.47       1077.74        42.37 o                         
   1   8   8        796.05        743.37        31.39 o                         
   2   8   8         15.35         16.26         5.36 o                         
   3   8   8       1112.33       1075.90       130.00 o                         
   4   8   8       2531.55       2293.12       383.37 o                         
   5   8   8        505.80        435.07       117.64 o                         
   6   8   8       1418.39       1290.90       329.41 o                         
   7   8   8         58.10         40.22        12.74 o                         
 -10   9   8        790.52        937.67        62.34 o                         
  -9   9   8         13.18         11.02         6.92 o                         
  -8   9   8        304.23        310.27        43.87 o                         
  -7   9   8          9.87          5.98         5.63 o                         
  -6   9   8         17.21         28.88         6.16 o                         
  -5   9   8         66.18         75.52        11.01 o                         
  -4   9   8       1283.16       1348.81        52.29 o                         
  -3   9   8         70.95         63.45         7.06 o                         
  -2   9   8       3647.19       3522.68       127.88 o                         
  -1   9   8        353.41        340.12        14.15 o                         
   0   9   8       4955.71       5005.43       179.45 o                         
   1   9   8        197.34        165.32        16.76 o                         
   2   9   8       5300.48       5170.90       417.89 o                         
   3   9   8         90.44         73.69         9.23 o                         
   4   9   8       1131.76       1135.10       195.69 o                         
   5   9   8         20.21         19.06         6.43 o                         
   6   9   8         24.13         20.41         7.06 o                         
  -9  10   8          2.14         -3.19         5.80 o                         
  -8  10   8        709.67        741.42        49.94 o                         
  -7  10   8        213.43        218.43        15.35 o                         
  -6  10   8       1739.35       1854.08        70.83 o                         
  -5  10   8        252.99        284.74        14.07 o                         
  -4  10   8       1059.12       1060.63        77.38 o                         
  -3  10   8        838.86        855.74        49.27 o                         
  -2  10   8        361.52        377.31        27.48 o                         
  -1  10   8       1943.58       1890.12        58.02 o                         
   0  10   8         31.18         32.09         8.04 o                         
   1  10   8       1856.67       1896.89       124.00 o                         
   2  10   8       1365.12       1329.47       167.24 o                         
   3  10   8        904.26        940.51       113.58 o                         
   4  10   8        467.99        423.28        73.06 o                         
   5  10   8        309.75        292.35        69.68 o                         
  -8  11   8          2.69          1.82         5.91 o                         
  -7  11   8       3177.10       3334.17       123.22 o                         
  -6  11   8         17.95         14.08         5.21 o                         
  -5  11   8       2362.06       2212.38       201.11 o                         
  -4  11   8        277.53        297.98        30.50 o                         
  -3  11   8       1073.76       1147.68        67.70 o                         
  -2  11   8          0.34          0.00         6.03 o                         
  -1  11   8        358.54        368.23        15.18 o                         
   0  11   8         78.53         74.58         7.38 o                         
   1  11   8        176.55        160.48        12.23 o                         
   2  11   8         16.89         12.41         5.31 o                         
   3  11   8        801.68        726.33        89.15 o                         
   4  11   8         39.04         37.73         7.69 o                         
   5  11   8       2142.67       1965.56       414.84 o                         
  -8  12   8        292.98        341.11        29.49 o                         
  -7  12   8         10.01         12.79         7.04 o                         
  -6  12   8        648.25        710.98        38.88 o                         
  -5  12   8        148.74        176.90        13.03 o                         
  -4  12   8        911.00        907.19        48.93 o                         
  -3  12   8        924.62        991.29        56.97 o                         
  -2  12   8        173.38        169.78        12.30 o                         
  -1  12   8       3180.10       3147.60        94.29 o                         
   0  12   8         23.93         18.08         4.51 o                         
   1  12   8       1647.65       1625.58        54.71 o                         
   2  12   8        145.77        116.84        12.03 o                         
   3  12   8        632.34        615.30        95.18 o                         
   4  12   8        239.33        184.08        30.16 o                         
  -7  13   8         94.88         56.97        12.07 o                         
  -6  13   8         17.82         23.80         6.16 o                         
  -5  13   8        130.95        119.64        16.03 o                         
  -4  13   8        821.66        879.21        47.26 o                         
  -3  13   8         38.69         34.86         8.71 o                         
  -2  13   8       1257.51       1251.17        67.03 o                         
  -1  13   8         22.28         21.97         5.63 o                         
   0  13   8       2494.22       2391.89        73.04 o                         
   1  13   8         44.02         25.34         5.66 o                         
   2  13   8       2414.35       2439.38       241.61 o                         
   3  13   8         24.36         17.22         6.57 o                         
  -5  14   8          0.15         -1.76         4.23 o                         
  -4  14   8        848.62        884.72        52.28 o                         
  -3  14   8        261.14        285.74        23.12 o                         
  -2  14   8        285.60        315.47        17.04 o                         
  -1  14   8        439.05        437.00        21.47 o                         
   0  14   8        107.89         97.48         9.26 o                         
   1  14   8        231.11        234.16        13.30 o                         
   2  14   8        444.40        401.44        34.18 o                         
  -3  15   8        805.46        802.05        45.24 o                         
  -2  15   8         30.70         30.61         5.91 o                         
  -1  15   8        192.28        199.06        14.66 o                         
   0  15   8        559.74        526.50        29.28 o                         
 -11   0   9        307.30        360.55        32.84 o                         
  -9   0   9       3536.97       3649.39       193.04 o                         
  -7   0   9        103.50         97.23        20.11 o                         
  -5   0   9         91.74        111.08         8.04 o                         
  -3   0   9       1212.47       1168.48        44.79 o                         
  -1   0   9      12062.82      10541.91       526.78 o                         
   1   0   9       9577.44       9405.24       476.51 o                         
   3   0   9       4439.60       4633.24       242.64 o                         
   5   0   9       1438.00       1523.43        92.50 o                         
   7   0   9        266.99        280.18        33.51 o                         
 -11   1   9        403.61        420.28        25.80 o                         
 -10   1   9        225.66        240.65        19.19 o                         
  -9   1   9        999.32       1066.78        58.32 o                         
  -8   1   9        425.36        457.91        18.44 o                         
  -7   1   9       3493.11       3473.66        89.37 o                         
  -6   1   9        166.62        160.36         7.15 o                         
  -5   1   9       5959.34       6079.63       152.73 o                         
  -4   1   9       1373.20       1392.83        37.08 o                         
  -3   1   9       3867.96       3825.28        97.06 o                         
  -2   1   9       2780.35       2908.98        86.28 o                         
  -1   1   9         34.63         26.36         3.53 o                         
   0   1   9       3332.22       3226.51        95.39 o                         
   1   1   9         36.57         30.15         4.90 o                         
   2   1   9       3009.31       2892.08       174.24 o                         
   3   1   9       1200.36       1206.42        48.67 o                         
   4   1   9       2453.84       2506.05       125.68 o                         
   5   1   9       2610.74       2905.56       113.56 o                         
   6   1   9         91.36         75.38        11.60 o                         
   7   1   9       1404.20       1621.81        70.85 o                         
 -11   2   9          0.39         -1.64         6.76 o                         
 -10   2   9        387.23        441.82        48.93 o                         
  -9   2   9          0.45          3.98         4.04 o                         
  -8   2   9       4972.30       4969.26       174.51 o                         
  -7   2   9         33.31         27.90         4.54 o                         
  -6   2   9       3517.79       3460.68       102.76 o                         
  -5   2   9         90.09         88.10         5.26 o                         
  -4   2   9       7977.25       8040.68       204.12 o                         
  -3   2   9         17.48         16.01         2.72 o                         
  -2   2   9       2082.97       1948.62        51.00 o                         
  -1   2   9        341.91        340.16        12.93 o                         
   0   2   9       1952.20       2017.67        75.29 o                         
   1   2   9        193.57        185.44        11.40 o                         
   2   2   9       2731.61       2674.00       178.63 o                         
   3   2   9        169.55        177.00        17.09 o                         
   4   2   9        708.19        728.80        48.26 o                         
   5   2   9        178.45        159.90        13.39 o                         
   6   2   9       2058.60       2299.06       132.68 o                         
   7   2   9         23.07         23.13         8.68 o                         
 -11   3   9        261.88        261.93        20.99 o                         
 -10   3   9        674.63        721.09        57.98 o                         
  -9   3   9          2.56          3.98         4.31 o                         
  -8   3   9        318.79        321.11        14.99 o                         
  -7   3   9       1873.15       1883.88        58.61 o                         
  -6   3   9         78.23         76.97         6.71 o                         
  -5   3   9       1025.29       1006.13        32.49 o                         
  -4   3   9       1230.41       1222.45        38.65 o                         
  -3   3   9       2535.75       2445.16        73.27 o                         
  -2   3   9       7250.80       6905.23       200.26 o                         
  -1   3   9         93.25        111.81         8.49 o                         
   0   3   9       3411.17       3527.48       128.20 o                         
   1   3   9         62.52         54.13        12.74 o                         
   2   3   9       9971.15       9551.49       703.74 o                         
   3   3   9         13.21         21.63         4.96 o                         
   4   3   9       1881.24       1910.62       165.90 o                         
   5   3   9       2109.26       2240.13       201.39 o                         
   6   3   9        244.85        237.38        17.23 o                         
   7   3   9         75.39         68.04        11.85 o                         
 -11   4   9        981.91        999.67        93.81 o                         
 -10   4   9          6.56          0.00         8.71 o                         
  -9   4   9       2012.26       1973.80       128.92 o                         
  -8   4   9        264.18        254.46        13.41 o                         
  -7   4   9        188.26        181.83        10.55 o                         
  -6   4   9       1726.82       1655.69        51.60 o                         
  -5   4   9        531.05        515.28        18.93 o                         
  -4   4   9         11.08         16.21         3.29 o                         
  -3   4   9        282.66        262.64        14.22 o                         
  -2   4   9       1709.43       1649.13        57.39 o                         
  -1   4   9      10273.32       9855.09       348.51 o                         
   0   4   9        969.96       1040.97        41.47 o                         
   1   4   9       5840.57       5821.73       208.76 o                         
   2   4   9        141.45        139.46        10.91 o                         
   3   4   9       2804.54       2663.36       263.42 o                         
   4   4   9        228.97        243.15        15.74 o                         
   5   4   9       1379.25       1345.88       146.12 o                         
   6   4   9        398.08        404.50        27.15 o                         
   7   4   9         81.20         82.52        11.35 o                         
 -11   5   9        127.97        127.36        22.12 o                         
 -10   5   9        275.23        267.45        35.53 o                         
  -9   5   9       1861.05       1890.08       137.31 o                         
  -8   5   9          3.74          4.40         4.12 o                         
  -7   5   9       2128.73       2131.59        78.43 o                         
  -6   5   9       1212.84       1179.11        38.25 o                         
  -5   5   9       7100.89       6808.22       199.61 o                         
  -4   5   9       1394.24       1387.27        53.53 o                         
  -3   5   9       4333.96       4093.43       147.73 o                         
  -2   5   9        202.67        186.53         9.61 o                         
  -1   5   9        255.12        246.75        13.45 o                         
   0   5   9         11.66         10.56         3.70 o                         
   1   5   9        302.89        322.48        16.89 o                         
   2   5   9       1499.99       1422.91       119.65 o                         
   3   5   9       2153.31       1954.64       222.87 o                         
   4   5   9         85.84        103.65        11.04 o                         
   5   5   9       1568.20       1538.93       220.83 o                         
   6   5   9         51.22         35.61         7.55 o                         
   7   5   9       1699.64       1705.88       227.86 o                         
 -10   6   9        127.93        160.32        27.48 o                         
  -9   6   9         39.75         43.59         6.56 o                         
  -8   6   9       1724.06       1742.60       122.89 o                         
  -7   6   9        290.15        337.83        19.89 o                         
  -6   6   9       6621.99       6637.12       237.32 o                         
  -5   6   9         13.25         28.31         9.72 o                         
  -4   6   9        180.60        177.70        11.82 o                         
  -3   6   9       1577.37       1496.59        57.33 o                         
  -2   6   9      12995.17      12137.73       428.92 o                         
  -1   6   9         19.01         22.79         6.03 o                         
   0   6   9        613.95        661.45        28.44 o                         
   1   6   9       2403.96       2430.73        90.29 o                         
   2   6   9          1.10          2.48         3.84 o                         
   3   6   9        516.01        505.53        61.00 o                         
   4   6   9       1341.35       1236.68       200.75 o                         
   5   6   9        181.34        155.24        34.86 o                         
   6   6   9       2123.45       2063.31       347.51 o                         
   7   6   9          0.29          5.36         7.37 o                         
 -10   7   9       1051.18       1074.42       189.66 o                         
  -9   7   9         45.81         49.23         7.27 o                         
  -8   7   9        916.65        931.67        84.09 o                         
  -7   7   9         72.07         61.23         8.02 o                         
  -6   7   9         47.25         54.68         6.86 o                         
  -5   7   9        620.35        647.19        28.44 o                         
  -4   7   9        103.66        106.53         9.71 o                         
  -3   7   9        178.42        167.11        11.60 o                         
  -2   7   9       5036.25       4820.28       173.47 o                         
  -1   7   9         18.08         16.22         4.46 o                         
   0   7   9       4151.64       4285.51       154.97 o                         
   1   7   9        807.92        832.07        34.78 o                         
   2   7   9       3712.77       3622.31       218.48 o                         
   3   7   9        103.73         95.37        10.77 o                         
   4   7   9       2054.48       2033.51       303.94 o                         
   5   7   9         86.83         83.12        14.08 o                         
   6   7   9         85.93         74.96        10.28 o                         
 -10   8   9        118.36        143.44        30.83 o                         
  -9   8   9        285.59        308.10        37.50 o                         
  -8   8   9        763.23        787.64        73.40 o                         
  -7   8   9        392.27        366.86        20.11 o                         
  -6   8   9        878.22        897.97        37.68 o                         
  -5   8   9        672.32        685.33        29.86 o                         
  -4   8   9       3165.79       3216.87       117.66 o                         
  -3   8   9       1317.28       1288.47        50.40 o                         
  -2   8   9         19.44         36.79         6.11 o                         
  -1   8   9       3675.47       3647.83       144.33 o                         
   0   8   9        158.63        152.17        11.07 o                         
   1   8   9       3616.33       3620.89       146.76 o                         
   2   8   9          9.75          4.10         4.19 o                         
   3   8   9       2010.75       1934.17       208.80 o                         
   4   8   9       1323.51       1300.51       138.08 o                         
   5   8   9        528.43        500.66       115.29 o                         
   6   8   9        287.62        231.01        29.16 o                         
  -9   9   9        640.19        684.34        84.79 o                         
  -8   9   9         68.33         90.29        23.80 o                         
  -7   9   9       2074.18       2265.37        85.78 o                         
  -6   9   9         69.27         61.20         7.58 o                         
  -5   9   9       2827.30       2882.60       106.31 o                         
  -4   9   9         49.07         46.19         6.39 o                         
  -3   9   9       2363.29       2292.76       110.23 o                         
  -2   9   9        162.08        144.70        11.26 o                         
  -1   9   9       1952.34       2046.23       125.77 o                         
   0   9   9         23.72         28.47         5.44 o                         
   1   9   9        101.52         92.49         9.99 o                         
   2   9   9         16.37         13.65         5.15 o                         
   3   9   9        457.77        424.25        33.85 o                         
   4   9   9         86.37         84.35        10.90 o                         
   5   9   9       1504.51       1374.62       334.78 o                         
  -9  10   9        499.52        541.53        48.93 o                         
  -8  10   9        623.22        687.73        32.44 o                         
  -7  10   9         28.43         18.43         6.16 o                         
  -6  10   9        937.61       1034.01        61.30 o                         
  -5  10   9        310.55        301.55        20.44 o                         
  -4  10   9       2184.69       2246.38       155.47 o                         
  -3  10   9       1050.92       1056.50        49.27 o                         
  -2  10   9        676.67        682.29        42.90 o                         
  -1  10   9       2634.18       2515.67        87.90 o                         
   0  10   9        138.20        154.29        10.29 o                         
   1  10   9       1701.64       1705.07        65.75 o                         
   2  10   9          0.26         -1.58         4.67 o                         
   3  10   9       1278.75       1326.95       144.11 o                         
   4  10   9       1077.39       1042.94       144.41 o                         
  -8  11   9        546.30        550.91        39.55 o                         
  -7  11   9         11.90         16.42         6.16 o                         
  -6  11   9         62.63         76.45         9.50 o                         
  -5  11   9          5.99         12.19         6.03 o                         
  -4  11   9        312.77        325.48        29.79 o                         
  -3  11   9        116.96        122.91        11.07 o                         
  -2  11   9       2584.83       2625.71        97.33 o                         
  -1  11   9         98.08         86.79         9.71 o                         
   0  11   9       3093.30       3017.84        91.05 o                         
   1  11   9          0.19         -2.26         4.34 o                         
   2  11   9       1913.51       1952.99       193.04 o                         
   3  11   9         29.88         21.34         9.38 o                         
   4  11   9       1492.16       1543.28       223.84 o                         
  -7  12   9         11.76          6.42         6.43 o                         
  -6  12   9       1776.61       1850.28       118.98 o                         
  -5  12   9          1.35          1.01         4.74 o                         
  -4  12   9       1097.97       1136.05        66.69 o                         
  -3  12   9        344.38        390.04        28.82 o                         
  -2  12   9        790.36        836.89        35.07 o                         
  -1  12   9        563.83        578.63        26.49 o                         
   0  12   9        164.15        158.85        10.84 o                         
   1  12   9        872.03        855.49        30.59 o                         
   2  12   9        439.11        410.01        31.50 o                         
   3  12   9        379.25        382.71        70.68 o                         
  -6  13   9          0.39          0.00         6.70 o                         
  -5  13   9       1369.68       1415.11       123.67 o                         
  -4  13   9        219.26        221.87        20.78 o                         
  -3  13   9       1815.47       1861.86       100.54 o                         
  -2  13   9        183.19        176.61        12.98 o                         
  -1  13   9        242.04        267.79        16.31 o                         
   0  13   9        158.64        173.56        14.21 o                         
   1  13   9         81.33         75.30         7.68 o                         
   2  13   9         95.31         75.74        14.75 o                         
  -4  14   9        407.34        456.40        31.50 o                         
  -3  14   9        466.76        476.98        23.21 o                         
  -2  14   9         60.01         54.76         7.54 o                         
  -1  14   9       2353.62       2261.31        85.00 o                         
   0  14   9        121.49        111.27        18.77 o                         
 -10   0  10        215.78        255.38        28.15 o                         
  -8   0  10       1788.79       1807.41        84.79 o                         
  -6   0  10       3697.20       3704.39       133.88 o                         
  -4   0  10       7716.08       7854.33       278.17 o                         
  -2   0  10       3240.64       3060.21       156.85 o                         
   0   0  10       2783.81       2751.94       140.09 o                         
   2   0  10        144.13        124.67        18.77 o                         
   4   0  10        735.92        845.84        58.32 o                         
   6   0  10       1508.95       1660.17       101.88 o                         
 -11   1  10         72.81         43.37         9.95 o                         
 -10   1  10       2081.41       2180.68        86.23 o                         
  -9   1  10       1065.19       1049.18        39.88 o                         
  -8   1  10        834.04        843.53        29.59 o                         
  -7   1  10        963.33        996.13        33.24 o                         
  -6   1  10        558.70        571.34        17.33 o                         
  -5   1  10       2579.19       2668.62        71.83 o                         
  -4   1  10        539.61        573.15        17.24 o                         
  -3   1  10       3218.38       3175.40        81.44 o                         
  -2   1  10       1617.40       1658.29        51.06 o                         
  -1   1  10       1122.78       1038.85        58.92 o                         
   0   1  10       3745.64       3647.34       139.72 o                         
   1   1  10        157.63        137.74        10.04 o                         
   2   1  10       4701.27       4645.64       304.65 o                         
   3   1  10         18.74          7.37         8.04 o                         
   4   1  10       1262.53       1334.07        58.21 o                         
   5   1  10       1330.07       1464.19        63.90 o                         
   6   1  10        936.31       1068.77        51.38 o                         
 -11   2  10       1420.99       1393.40        84.46 o                         
 -10   2  10          6.63          6.21         7.24 o                         
  -9   2  10       1251.84       1267.94        44.11 o                         
  -8   2  10        277.46        263.47        13.39 o                         
  -7   2  10        877.32        874.35        29.85 o                         
  -6   2  10          3.32          4.02         3.24 o                         
  -5   2  10          6.24         11.59         3.30 o                         
  -4   2  10        329.45        332.13        11.64 o                         
  -3   2  10       1925.13       1945.03        77.30 o                         
  -2   2  10        142.86        144.78         8.62 o                         
  -1   2  10       4867.21       4488.81       296.57 o                         
   0   2  10         17.70         18.77         5.36 o                         
   1   2  10       5338.40       5087.05       279.48 o                         
   2   2  10         23.35         23.75         5.36 o                         
   3   2  10       3260.63       3383.44       289.87 o                         
   4   2  10         25.96         20.11        10.05 o                         
   5   2  10       1986.87       2136.26       143.11 o                         
   6   2  10         90.50         79.69        12.77 o                         
 -11   3  10        183.27        167.57        24.80 o                         
 -10   3  10        394.76        424.70        53.29 o                         
  -9   3  10        221.90        210.09        15.87 o                         
  -8   3  10        302.71        321.87        15.19 o                         
  -7   3  10       3454.57       3455.07       103.61 o                         
  -6   3  10         46.66         40.15         4.83 o                         
  -5   3  10       3868.88       3858.78       114.15 o                         
  -4   3  10        460.89        448.83        17.00 o                         
  -3   3  10       3923.39       3729.61       209.10 o                         
  -2   3  10         57.14         44.46         4.86 o                         
  -1   3  10       4186.84       4039.30       210.47 o                         
   0   3  10       2081.53       2093.41        78.66 o                         
   1   3  10        124.01        131.67        18.43 o                         
   2   3  10       2027.02       1926.90       127.02 o                         
   3   3  10        290.07        304.42        25.10 o                         
   4   3  10        370.80        361.30        43.87 o                         
   5   3  10        864.94        902.85        74.74 o                         
   6   3  10        321.33        355.29        37.17 o                         
 -11   4  10         21.31         10.72        11.39 o                         
 -10   4  10        357.38        400.47        60.33 o                         
  -9   4  10        600.24        589.67        32.04 o                         
  -8   4  10       1869.00       1943.64        61.39 o                         
  -7   4  10          3.31         10.90         3.97 o                         
  -6   4  10       1417.77       1416.09        45.10 o                         
  -5   4  10         16.58         31.43        18.43 o                         
  -4   4  10       9460.51       9170.59       325.33 o                         
  -3   4  10       1519.95       1559.18       157.82 o                         
  -2   4  10       1515.45       1399.09        63.01 o                         
  -1   4  10        183.06        177.33        11.74 o                         
   0   4  10       1009.04       1090.99        43.84 o                         
   1   4  10       2498.71       2420.89        90.50 o                         
   2   4  10          9.60          9.31         4.19 o                         
   3   4  10          5.70          7.64         4.46 o                         
   4   4  10       1035.65       1044.91       110.90 o                         
   5   4  10         13.20         13.57         5.45 o                         
   6   4  10       1446.99       1566.13       226.19 o                         
 -10   5  10       1295.85       1281.69        94.69 o                         
  -9   5  10         35.89         33.10         6.30 o                         
  -8   5  10       1075.60       1092.27        45.46 o                         
  -7   5  10       1109.49       1120.18        37.57 o                         
  -6   5  10          1.00         11.24        10.39 o                         
  -5   5  10        783.14        777.16        32.69 o                         
  -4   5  10         33.17         41.49         7.71 o                         
  -3   5  10         71.80         65.73         8.04 o                         
  -2   5  10       6161.76       5607.53       201.13 o                         
  -1   5  10       1688.82       1678.20        91.16 o                         
   0   5  10       3251.75       3356.28       122.94 o                         
   1   5  10        175.67        180.87        12.72 o                         
   2   5  10       3486.38       3324.32       289.56 o                         
   3   5  10         59.10         45.15         7.24 o                         
   4   5  10       3512.13       3404.94       430.29 o                         
   5   5  10        103.22        106.90        29.16 o                         
   6   5  10        256.86        269.60        43.90 o                         
 -10   6  10          1.33          1.42         5.23 o                         
  -9   6  10        732.54        792.21        70.46 o                         
  -8   6  10         86.73         79.03         9.34 o                         
  -7   6  10        535.99        543.28        25.75 o                         
  -6   6  10       2129.37       2115.57        79.84 o                         
  -5   6  10         70.24         72.20         8.68 o                         
  -4   6  10          8.67         10.89         4.67 o                         
  -3   6  10       1571.67       1479.20        57.11 o                         
  -2   6  10        485.55        470.45        22.26 o                         
  -1   6  10       1395.79       1371.95        75.74 o                         
   0   6  10        831.03        849.05        35.54 o                         
   1   6  10       5435.52       5545.50       199.77 o                         
   2   6  10        629.33        619.91        28.80 o                         
   3   6  10       3199.76       3016.55       343.83 o                         
   4   6  10        156.67        154.22        20.78 o                         
   5   6  10        967.05        925.14       151.45 o                         
   6   6  10        461.98        411.49        32.17 o                         
  -9   7  10       1769.08       1861.94       195.05 o                         
  -8   7  10        158.04        174.33        14.66 o                         
  -7   7  10        877.30        973.48        40.73 o                         
  -6   7  10         73.85         71.42        11.73 o                         
  -5   7  10       3169.19       3237.45       144.78 o                         
  -4   7  10        277.64        271.28        15.64 o                         
  -3   7  10       6157.26       5932.45       212.55 o                         
  -2   7  10         93.56         79.46         8.53 o                         
  -1   7  10        185.79        187.50        12.91 o                         
   0   7  10          1.43          1.34         3.79 o                         
   1   7  10        292.55        347.71        33.15 o                         
   2   7  10        331.43        347.61        19.46 o                         
   3   7  10        534.01        504.25        44.57 o                         
   4   7  10        102.31        120.20        16.42 o                         
   5   7  10        872.06        781.31       142.10 o                         
   6   7  10          1.28         -4.02         6.03 o                         
  -9   8  10        674.34        665.03        62.67 o                         
  -8   8  10        307.75        339.52        20.23 o                         
  -7   8  10        145.89        151.50        13.25 o                         
  -6   8  10       4479.64       4606.48       167.15 o                         
  -5   8  10        324.51        339.43        20.08 o                         
  -4   8  10       1865.11       1824.28        69.34 o                         
  -3   8  10        124.22        125.08        10.87 o                         
  -2   8  10       2113.50       2129.10       104.57 o                         
  -1   8  10       1533.20       1553.56        57.67 o                         
   0   8  10        860.85        913.51        38.21 o                         
   1   8  10       1554.37       1624.48        63.17 o                         
   2   8  10          1.46          1.76         4.48 o                         
   3   8  10       1265.17       1217.06       106.24 o                         
   4   8  10        274.55        242.14        29.16 o                         
   5   8  10        166.75        156.64        26.81 o                         
  -8   9  10        267.65        303.89        19.42 o                         
  -7   9  10        199.70        222.45        15.83 o                         
  -6   9  10        371.27        382.26        20.38 o                         
  -5   9  10         78.08         86.33        22.45 o                         
  -4   9  10        153.66        156.46        12.08 o                         
  -3   9  10        188.13        189.04        24.13 o                         
  -2   9  10       1136.92       1097.80        63.68 o                         
  -1   9  10          4.92          2.11         4.83 o                         
   0   9  10       4009.21       4273.86       155.16 o                         
   1   9  10         59.39         52.47         7.37 o                         
   2   9  10       1835.10       1848.90       108.92 o                         
   3   9  10          0.09         -0.57         4.83 o                         
   4   9  10       2060.48       2075.82       272.77 o                         
  -8  10  10        828.99        847.85        54.96 o                         
  -7  10  10        371.20        390.03        25.47 o                         
  -6  10  10       1768.39       1811.05       109.93 o                         
  -5  10  10         93.28         83.58        10.18 o                         
  -4  10  10       1156.73       1133.08        75.07 o                         
  -3  10  10        335.02        311.22        17.52 o                         
  -2  10  10       1141.09       1114.56        64.35 o                         
  -1  10  10        278.41        253.43        27.15 o                         
   0  10  10        351.44        383.62        16.89 o                         
   1  10  10       1803.75       1957.35        75.03 o                         
   2  10  10         27.65         17.38         6.11 o                         
   3  10  10       1358.26       1360.40       152.16 o                         
   4  10  10        567.75        589.79        50.94 o                         
  -7  11  10        872.06        909.12        61.67 o                         
  -6  11  10         17.36         15.08         5.69 o                         
  -5  11  10       2502.86       2584.56       208.12 o                         
  -4  11  10         40.23         37.75         6.58 o                         
  -3  11  10       2725.03       2912.81       152.83 o                         
  -2  11  10        135.73        129.72        14.75 o                         
  -1  11  10        516.12        539.30        25.83 o                         
   0  11  10          9.05         10.71         4.70 o                         
   1  11  10         18.67         28.97         6.43 o                         
   2  11  10         12.10          5.31         5.45 o                         
   3  11  10         19.66          1.34        10.05 o                         
  -6  12  10        518.51        593.14        41.56 o                         
  -5  12  10         17.95         15.08         5.69 o                         
  -4  12  10        675.14        660.56        34.86 o                         
  -3  12  10        147.69        166.23        18.77 o                         
  -2  12  10        361.91        411.45        21.33 o                         
  -1  12  10        737.43        728.74        32.22 o                         
   0  12  10        243.93        263.44        17.18 o                         
   1  12  10       2360.77       2350.63        73.31 o                         
   2  12  10         22.17         15.42        10.72 o                         
  -4  13  10        127.17        160.20        18.77 o                         
  -3  13  10         81.18         79.06         9.50 o                         
  -2  13  10        438.46        404.53        21.06 o                         
  -1  13  10          3.54          5.45         5.31 o                         
   0  13  10       1847.78       1859.85       103.22 o                         
   1  13  10         59.51         35.53        12.07 o                         
  -9   0  11       1357.41       1399.43        82.45 o                         
  -7   0  11       1751.27       1772.68        67.48 o                         
  -5   0  11         11.51         18.14         4.69 o                         
  -3   0  11        530.58        480.31        21.79 o                         
  -1   0  11       1541.40       1272.08        68.37 o                         
   1   0  11       5353.71       5428.81       281.52 o                         
   3   0  11       4336.95       4446.90       235.94 o                         
   5   0  11       1484.41       1666.21       101.88 o                         
 -10   1  11        526.94        590.08        31.27 o                         
  -9   1  11        455.33        477.56        21.24 o                         
  -8   1  11        596.32        627.80        23.64 o                         
  -7   1  11        567.63        570.81        21.42 o                         
  -6   1  11        255.25        257.79        12.12 o                         
  -5   1  11       3339.41       3316.65        98.65 o                         
  -4   1  11         73.79         73.06         5.68 o                         
  -3   1  11       2475.12       2423.34        63.15 o                         
  -2   1  11        371.40        424.01       117.94 o                         
  -1   1  11       2402.69       2132.05       231.55 o                         
   0   1  11       2353.25       2222.35        83.77 o                         
   1   1  11        160.35        159.53        20.78 o                         
   2   1  11       1268.70       1385.35        83.12 o                         
   3   1  11         13.91          8.71         6.16 o                         
   4   1  11       1398.54       1474.76        91.16 o                         
   5   1  11        216.85        231.47        21.31 o                         
 -10   2  11          2.75         13.47         7.54 o                         
  -9   2  11         39.49         41.81         6.25 o                         
  -8   2  11        961.78        987.65        34.16 o                         
  -7   2  11         16.88         13.66         4.22 o                         
  -6   2  11       4425.61       4369.51       129.12 o                         
  -5   2  11         15.08         13.12         4.48 o                         
  -4   2  11       4811.36       4691.16       137.91 o                         
  -3   2  11          0.46          1.34         4.69 o                         
  -2   2  11       4246.82       3739.21       136.01 o                         
  -1   2  11        174.94        156.18        18.77 o                         
   0   2  11        855.55        934.76        45.91 o                         
   1   2  11         79.04         86.92         8.53 o                         
   2   2  11        214.09        194.57        13.09 o                         
   3   2  11         39.10         33.51        11.39 o                         
   4   2  11        730.68        732.20        37.84 o                         
   5   2  11        115.43        125.38        16.98 o                         
 -10   3  11       1469.04       1500.62        86.58 o                         
  -9   3  11        232.22        230.00        17.51 o                         
  -8   3  11        888.83        923.40        32.53 o                         
  -7   3  11        572.37        595.06        22.47 o                         
  -6   3  11        473.37        502.44        19.33 o                         
  -5   3  11       1099.01       1071.01        42.65 o                         
  -4   3  11         79.96         80.43        12.74 o                         
  -3   3  11       1276.47       1236.34        50.27 o                         
  -2   3  11        682.88        585.37        26.07 o                         
  -1   3  11       1783.08       1887.33       103.89 o                         
   0   3  11       2580.38       2691.31       100.15 o                         
   1   3  11         64.14         65.83         8.20 o                         
   2   3  11       2881.05       2753.99       226.89 o                         
   3   3  11          0.35         -1.27         4.05 o                         
   4   3  11       2398.05       2784.79       155.51 o                         
   5   3  11        112.61        157.52        26.81 o                         
 -10   4  11         56.60         52.87         7.63 o                         
  -9   4  11        778.62        826.74        30.68 o                         
  -8   4  11        131.78        121.90        10.35 o                         
  -7   4  11       1996.86       1984.66        62.96 o                         
  -6   4  11        408.09        411.39        20.58 o                         
  -5   4  11         45.28         52.42         7.04 o                         
  -4   4  11        920.57        886.73        36.50 o                         
  -3   4  11        407.60        404.08        21.45 o                         
  -2   4  11         38.64         37.07         6.11 o                         
  -1   4  11       2012.71       2040.16       110.60 o                         
   0   4  11       1133.21       1137.27        46.06 o                         
   1   4  11       3640.64       3682.65       185.97 o                         
   2   4  11       1177.31       1095.80        71.05 o                         
   3   4  11       3363.27       3371.91       346.84 o                         
   4   4  11          6.28          9.01         5.07 o                         
   5   4  11       1986.53       2380.60       136.74 o                         
 -10   5  11        335.19        332.83        20.94 o                         
  -9   5  11        432.80        462.52        29.88 o                         
  -8   5  11        257.83        278.89        17.54 o                         
  -7   5  11       1593.13       1646.17        64.12 o                         
  -6   5  11          1.00          3.74         4.48 o                         
  -5   5  11       3300.33       3211.66       117.72 o                         
  -4   5  11          1.46          4.20         4.48 o                         
  -3   5  11       5505.61       5300.64       190.94 o                         
  -2   5  11        249.97        208.81        13.83 o                         
  -1   5  11       2045.23       2036.14       111.94 o                         
   0   5  11        617.57        634.19        28.60 o                         
   1   5  11        361.44        368.37        19.81 o                         
   2   5  11        717.94        701.56        37.54 o                         
   3   5  11         21.16         16.62         5.58 o                         
   4   5  11         86.99        103.95        16.42 o                         
   5   5  11        725.82        670.60        94.51 o                         
  -9   6  11        472.08        464.79        44.91 o                         
  -8   6  11        128.50        131.76        13.35 o                         
  -7   6  11         17.14         23.47         5.91 o                         
  -6   6  11       3619.43       3646.14       133.41 o                         
  -5   6  11          0.05          5.12         4.69 o                         
  -4   6  11       2212.39       2185.49        82.15 o                         
  -3   6  11         81.89         79.30         9.01 o                         
  -2   6  11       2921.07       2820.88       104.70 o                         
  -1   6  11        307.41        324.42        24.80 o                         
   0   6  11       2545.79       2787.72       103.80 o                         
   1   6  11       2036.49       2159.88        82.54 o                         
   2   6  11         34.01         36.73         6.92 o                         
   3   6  11        450.12        471.32        38.54 o                         
   4   6  11         38.54         28.49         7.19 o                         
   5   6  11        235.14        221.04        20.01 o                         
  -9   7  11         88.27         74.60        10.47 o                         
  -8   7  11        443.80        493.40        27.48 o                         
  -7   7  11          5.96          7.78         5.44 o                         
  -6   7  11       1173.81       1162.51        47.12 o                         
  -5   7  11         25.28         25.97         8.38 o                         
  -4   7  11        154.12        141.88        18.43 o                         
  -3   7  11        134.30        131.36        11.35 o                         
  -2   7  11       1233.05       1200.81        48.34 o                         
  -1   7  11        131.37        145.74        31.84 o                         
   0   7  11       2767.07       2929.32       108.68 o                         
   1   7  11         30.69         63.70        39.55 o                         
   2   7  11       2210.44       2210.24       146.42 o                         
   3   7  11          2.22          1.86         4.96 o                         
   4   7  11       2889.62       2903.54       384.71 o                         
   5   7  11          8.67          6.70         7.37 o                         
  -8   8  11        647.45        668.18        31.71 o                         
  -7   8  11       1091.17       1117.78        46.21 o                         
  -6   8  11        776.50        822.04        48.93 o                         
  -5   8  11          0.61          3.35         4.74 o                         
  -4   8  11        997.11        960.72        53.92 o                         
  -3   8  11          2.26          7.11         4.46 o                         
  -2   8  11       2144.06       2095.12       113.28 o                         
  -1   8  11        952.34        898.50       112.24 o                         
   0   8  11         42.51         42.15         6.76 o                         
   1   8  11       1702.57       1823.45        70.83 o                         
   2   8  11        121.72        131.62        13.04 o                         
   3   8  11       1175.52       1180.64       125.68 o                         
   4   8  11        294.75        277.41        34.86 o                         
  -7   9  11       1068.44       1151.28        49.60 o                         
  -6   9  11          2.19          1.34         5.21 o                         
  -5   9  11       2470.68       2531.85       141.43 o                         
  -4   9  11         76.39         69.24         8.97 o                         
  -3   9  11       2115.23       2101.55        79.61 o                         
  -2   9  11         43.21         26.81        10.05 o                         
  -1   9  11       1719.62       1829.55       157.18 o                         
   0   9  11          6.37          6.37         5.21 o                         
   1   9  11        216.54        248.63        16.51 o                         
   2   9  11         20.14         24.51         6.43 o                         
   3   9  11          0.98         -2.23         5.80 o                         
  -7  10  11        507.49        434.28        36.87 o                         
  -6  10  11        179.38        200.92        14.69 o                         
  -5  10  11          0.12         -1.47         4.96 o                         
  -4  10  11        964.97        977.62        65.32 o                         
  -3  10  11         10.38          9.38         8.04 o                         
  -2  10  11       1182.28       1296.88        80.10 o                         
  -1  10  11       1320.69       1390.78        85.80 o                         
   0  10  11        462.75        509.36        34.52 o                         
   1  10  11        596.60        607.98        29.28 o                         
   2  10  11        115.92        115.44        15.42 o                         
   3  10  11       1425.82       1581.75        97.86 o                         
  -5  11  11          6.00          8.68         5.44 o                         
  -4  11  11        226.74        243.11        16.76 o                         
  -3  11  11        180.82        212.48        21.45 o                         
  -2  11  11        349.72        340.63        19.19 o                         
  -1  11  11         30.31         29.61         6.76 o                         
   0  11  11       1812.32       1751.93        68.72 o                         
   1  11  11          6.55          6.62         6.37 o                         
   2  11  11       1464.84       1519.41        89.15 o                         
  -3  12  11         25.92         35.45         7.06 o                         
  -2  12  11       1441.09       1495.93        59.48 o                         
  -1  12  11        516.73        524.10        38.88 o                         
 -10   0  12          3.56         15.42        10.72 o                         
  -8   0  12        240.84        236.61        24.80 o                         
  -6   0  12       4775.55       4719.04       242.64 o                         
  -4   0  12       2380.83       2526.18       114.95 o                         
  -2   0  12       4931.13       4486.45       229.91 o                         
   0   0  12       3496.22       3549.52       189.02 o                         
   2   0  12        211.29        239.29        26.81 o                         
   4   0  12         29.34         21.45        11.39 o                         
 -10   1  12        983.32       1068.98        69.04 o                         
  -9   1  12        157.10        172.78        16.57 o                         
  -8   1  12        817.11        834.75        38.15 o                         
  -7   1  12        541.85        545.21        20.92 o                         
  -6   1  12        608.43        645.48        24.03 o                         
  -5   1  12        234.39        325.43        49.20 o                         
  -4   1  12         96.13         90.53         7.86 o                         
  -3   1  12       5038.26       4780.99       144.61 o                         
  -2   1  12        550.47        462.35        18.24 o                         
  -1   1  12        260.58        314.37        27.48 o                         
   0   1  12       1345.61       1398.76        82.45 o                         
   1   1  12        955.37        942.36        61.67 o                         
   2   1  12       1580.02       1618.15        79.40 o                         
   3   1  12         32.98         38.88         9.23 o                         
   4   1  12       1115.50       1174.01        84.46 o                         
 -10   2  12          0.07         -9.38        10.05 o                         
  -9   2  12       2081.47       2196.75        69.38 o                         
  -8   2  12        328.51        318.25        15.49 o                         
  -7   2  12       1551.28       1585.02        50.66 o                         
  -6   2  12         60.83         57.76         6.17 o                         
  -5   2  12        691.63        692.75        29.86 o                         
  -4   2  12        810.99        761.40        32.44 o                         
  -3   2  12        498.82        458.97        22.22 o                         
  -2   2  12         21.11         20.05         5.31 o                         
  -1   2  12        512.16        571.02        40.89 o                         
   0   2  12         30.35         31.29         5.95 o                         
   1   2  12       3946.97       4009.94       213.15 o                         
   2   2  12        124.98        128.70        22.12 o                         
   3   2  12       3436.94       3867.17       209.13 o                         
   4   2  12        104.36        113.21        15.14 o                         
 -10   3  12        229.82        240.46        17.55 o                         
  -9   3  12         65.83         51.86         7.09 o                         
  -8   3  12        648.34        643.97        24.87 o                         
  -7   3  12        710.74        762.80        33.14 o                         
  -6   3  12        130.17        150.77        25.14 o                         
  -5   3  12       1763.35       1695.66        64.89 o                         
  -4   3  12        599.38        580.65        26.53 o                         
  -3   3  12       2133.14       2062.37        77.97 o                         
  -2   3  12        409.65        319.71        17.66 o                         
   0   3  12        171.36        177.52        13.14 o                         
   1   3  12        334.92        368.26        20.13 o                         
   2   3  12        803.01        896.78        60.33 o                         
   3   3  12        146.90        144.11        24.13 o                         
   4   3  12        486.10        546.22        46.25 o                         
  -9   4  12        110.16        102.10        14.08 o                         
  -8   4  12        276.98        278.05        17.54 o                         
  -7   4  12        234.36        248.32        15.83 o                         
  -6   4  12       1569.63       1584.30        61.59 o                         
  -5   4  12         34.59         38.72         6.39 o                         
  -4   4  12       3745.98       3597.21       131.49 o                         
  -3   4  12        231.85        222.50        14.67 o                         
  -2   4  12       2308.82       2181.01        82.22 o                         
  -1   4  12        334.19        353.18        26.14 o                         
   0   4  12       2293.03       2478.77        93.56 o                         
   1   4  12        628.91        642.55        29.94 o                         
   2   4  12        603.71        682.43        43.57 o                         
   3   4  12        293.36        272.52        18.46 o                         
   4   4  12        211.27        236.61        30.16 o                         
  -9   5  12         52.95         47.64         8.67 o                         
  -8   5  12       2083.12       2192.30        84.01 o                         
  -7   5  12         58.68         73.21        12.07 o                         
  -6   5  12        344.72        349.74        22.42 o                         
  -5   5  12        541.11        510.35        24.16 o                         
  -4   5  12        335.61        343.08        18.72 o                         
  -3   5  12        959.48        920.07        38.61 o                         
  -2   5  12        190.48        164.62        12.87 o                         
  -1   5  12        257.75        298.28        24.13 o                         
   0   5  12       2512.10       2661.77       100.22 o                         
   1   5  12        161.31        171.55        13.50 o                         
   2   5  12        786.29        761.17        59.99 o                         
   3   5  12          0.99          2.97         4.83 o                         
   4   5  12       2539.36       2553.36       298.25 o                         
  -9   6  12        746.03        762.05        53.62 o                         
  -8   6  12        133.08        144.42        13.65 o                         
  -7   6  12       1449.28       1501.96        59.48 o                         
  -6   6  12         95.65         95.95        10.66 o                         
  -5   6  12        228.33        258.02        15.87 o                         
  -4   6  12       1554.35       1629.30       113.25 o                         
  -3   6  12         64.57         58.54         7.54 o                         
  -2   6  12        270.74        251.36        24.13 o                         
  -1   6  12        457.08        513.37        34.86 o                         
   0   6  12        615.31        693.70        31.49 o                         
   1   6  12        889.10        910.06        39.68 o                         
   2   6  12         20.87         17.00         5.80 o                         
   3   6  12       2437.77       2496.49       321.71 o                         
   4   6  12         27.51         13.41         8.04 o                         
  -8   7  12         75.61         73.06         9.82 o                         
  -7   7  12       1422.18       1491.55        67.36 o                         
  -6   7  12          2.60          7.71         5.21 o                         
  -5   7  12       1723.47       1722.17        88.44 o                         
  -4   7  12         61.34         57.35         7.72 o                         
  -3   7  12       2873.25       2758.62       104.57 o                         
  -2   7  12          0.01         -7.37         8.04 o                         
  -1   7  12       2664.97       2771.51       293.22 o                         
   0   7  12        356.12        405.46        29.49 o                         
   1   7  12        368.05        458.07        33.18 o                         
   2   7  12          8.36          8.80         5.31 o                         
   3   7  12         77.22         88.48        12.08 o                         
  -7   8  12        632.47        617.21        29.39 o                         
  -6   8  12        579.16        610.81        32.84 o                         
  -5   8  12         74.20         73.88        12.74 o                         
  -4   8  12       1950.19       1932.81       122.33 o                         
  -3   8  12          1.85         -1.88         4.67 o                         
  -2   8  12       1225.36       1193.65        70.38 o                         
  -1   8  12        733.74        792.41        82.45 o                         
   0   8  12        860.36       1024.74        59.66 o                         
   1   8  12        270.75        272.47        17.84 o                         
   2   8  12        296.50        339.26        21.08 o                         
   3   8  12        887.57        868.01        65.35 o                         
  -6   9  12        238.89        270.79        22.79 o                         
  -5   9  12         44.53         46.25        10.72 o                         
  -4   9  12        197.82        221.94        29.83 o                         
  -3   9  12         13.48         15.42         5.69 o                         
  -2   9  12        567.00        572.55        50.94 o                         
  -1   9  12         43.47         45.98         7.89 o                         
   0   9  12        616.61        599.90        70.05 o                         
   1   9  12          9.57          8.93         5.80 o                         
   2   9  12       3066.79       3252.86       166.57 o                         
  -5  10  12         40.58         34.40         9.05 o                         
  -4  10  12        886.84        906.88        63.68 o                         
  -3  10  12         64.64         68.37        12.74 o                         
  -2  10  12       1118.04       1232.73        91.49 o                         
  -1  10  12        198.43        200.96        15.83 o                         
   0  10  12        155.21        161.25        14.66 o                         
   1  10  12        482.01        497.96        45.58 o                         
  -9   0  13       2895.03       3020.66       163.55 o                         
  -7   0  13        261.90        310.34        27.48 o                         
  -5   0  13       3971.32       3755.23       194.38 o                         
  -3   0  13         15.12         11.39         8.04 o                         
   1   0  13       1345.93       1289.50        79.09 o                         
   3   0  13       2125.23       2188.29       126.68 o                         
  -9   1  13         27.76         25.31         8.38 o                         
  -8   1  13        662.34        654.83        32.23 o                         
  -7   1  13        124.12        111.94        12.80 o                         
  -6   1  13        898.76        922.34        31.97 o                         
  -5   1  13       2260.18       2311.00       109.89 o                         
  -4   1  13          1.56          2.01         6.37 o                         
  -3   1  13       1204.14       1156.71        51.95 o                         
  -2   1  13        120.50         95.85        15.42 o                         
   0   1  13        565.47        509.70        28.17 o                         
   1   1  13        746.55        772.69        38.88 o                         
   2   1  13        800.92        811.88        52.62 o                         
   3   1  13         17.81         16.74         7.54 o                         
  -9   2  13          3.68          0.00         6.64 o                         
  -8   2  13        162.28        155.66        11.34 o                         
  -7   2  13        413.74        419.23        21.47 o                         
  -6   2  13        915.37        949.77        39.57 o                         
  -5   2  13         28.00         22.89         5.63 o                         
  -4   2  13       3932.87       3821.70       139.53 o                         
  -3   2  13        192.04        169.18        13.17 o                         
  -2   2  13       3247.69       2844.41       119.98 o                         
  -1   2  13         28.37         25.47        11.39 o                         
   0   2  13       3130.70       3350.44       180.31 o                         
   1   2  13         21.50         10.72         9.38 o                         
   2   2  13        278.13        287.23        38.88 o                         
   3   2  13         99.41         75.52        11.55 o                         
  -9   3  13          4.91          0.18         5.93 o                         
  -8   3  13        830.88        903.90        39.00 o                         
  -7   3  13        100.27         95.68        21.45 o                         
  -6   3  13        744.18        793.14        35.19 o                         
  -5   3  13        466.42        443.14        21.80 o                         
  -4   3  13        201.27        224.76        14.69 o                         
  -3   3  13        832.49        793.48        34.34 o                         
  -2   3  13          0.75          5.76         4.96 o                         
  -1   3  13        518.35        571.69        36.87 o                         
   0   3  13        667.88        674.62        31.24 o                         
   1   3  13        675.43        766.74        53.62 o                         
   2   3  13       1307.88       1471.15        89.82 o                         
   3   3  13         37.60         25.47        12.07 o                         
  -9   4  13        798.41        835.11        50.94 o                         
  -8   4  13         98.10        112.09        12.39 o                         
  -7   4  13       1243.92       1285.03        74.40 o                         
  -6   4  13         13.47         14.97         5.63 o                         
  -5   4  13        711.09        750.27        32.69 o                         
  -4   4  13       1541.96       1540.32        60.42 o                         
  -3   4  13         27.76         27.88         5.95 o                         
  -2   4  13        205.91        178.97        21.45 o                         
  -1   4  13        322.34        337.76        26.14 o                         
   0   4  13        145.02        145.46        14.11 o                         
   1   4  13       1320.25       1312.30        84.46 o                         
   2   4  13        365.77        395.40        36.20 o                         
   3   4  13       1633.36       1792.82       107.25 o                         
  -8   5  13        288.80        305.01        18.94 o                         
  -7   5  13        741.94        742.64        33.41 o                         
  -6   5  13        395.93        384.11        22.12 o                         
  -5   5  13       1392.97       1356.19        54.01 o                         
  -4   5  13         34.73         35.03         6.76 o                         
  -3   5  13       1570.88       1462.70        57.73 o                         
  -2   5  13         14.94          0.00         8.71 o                         
  -1   5  13       3019.50       3452.33       179.64 o                         
   0   5  13         54.92         56.97        10.72 o                         
   1   5  13        610.45        673.41        35.19 o                         
   2   5  13        392.83        378.26        32.17 o                         
   3   5  13         21.26         28.82        12.74 o                         
  -8   6  13        206.92        248.68        28.15 o                         
  -7   6  13        171.79        220.73        40.55 o                         
  -6   6  13         96.01         99.71        14.41 o                         
  -5   6  13        271.90        284.49        17.29 o                         
  -4   6  13       1961.28       1975.58       115.96 o                         
  -3   6  13         26.02         14.21         5.58 o                         
  -2   6  13       2238.55       2091.77       114.62 o                         
  -1   6  13         78.70         71.46        10.18 o                         
   0   6  13        316.94        395.40        29.49 o                         
   1   6  13        280.72        292.18        19.00 o                         
   2   6  13       1616.52       1700.82       153.80 o                         
  -7   7  13         38.15         38.88        10.72 o                         
  -6   7  13        964.47        978.66        44.21 o                         
  -5   7  13         49.01         48.68         9.72 o                         
  -4   7  13         49.68         55.17         9.05 o                         
  -3   7  13         46.26         53.13         7.72 o                         
  -2   7  13          0.20          0.67         6.70 o                         
  -1   7  13        235.42        275.01        29.16 o                         
   0   7  13        653.74        659.50        42.90 o                         
   1   7  13        328.44        338.71        20.90 o                         
   2   7  13       2496.48       2593.13       132.72 o                         
  -6   8  13        513.72        514.72        41.56 o                         
  -5   8  13        360.12        359.14        34.15 o                         
  -4   8  13        581.30        582.00        37.20 o                         
  -3   8  13        203.24        223.21        23.46 o                         
  -2   8  13        709.03        750.43        73.40 o                         
  -1   8  13        741.29        732.31        54.29 o                         
   0   8  13        527.63        570.35        38.88 o                         
   1   8  13        116.87        172.26        20.11 o                         
  -4   9  13          0.11          0.59         5.95 o                         
  -3   9  13       1621.57       1593.14        90.49 o                         
  -2   9  13         29.17         23.63         7.54 o                         
  -1   9  13       2152.03       2472.43       133.39 o                         
  -8   0  14         45.25         44.24        12.07 o                         
   0   0  14       1456.12       1436.97        87.14 o                         
   2   0  14       1548.47       1569.68        95.85 o                         
  -8   1  14        716.11        738.88        38.81 o                         
  -7   1  14        132.83        111.27        17.43 o                         
  -6   1  14       1016.66        995.98        59.66 o                         
  -5   1  14        710.44        676.26        42.90 o                         
  -4   1  14        137.90        152.16        18.77 o                         
  -3   1  14        243.13        246.67        23.46 o                         
  -2   1  14         40.72         42.90        12.07 o                         
   0   1  14        693.52        628.87        62.34 o                         
   1   1  14        400.77        394.79        25.33 o                         
   2   1  14        420.37        369.47        25.27 o                         
  -8   2  14         11.32         -1.34         8.71 o                         
  -7   2  14       2129.66       2056.92       113.28 o                         
  -6   2  14          3.22          6.70         5.21 o                         
  -5   2  14       1307.46       1311.68       112.94 o                         
  -4   2  14          0.44          6.13         4.96 o                         
  -3   2  14        219.43        230.49        25.47 o                         
  -2   2  14         34.28         34.86        12.07 o                         
   1   2  14        750.99        682.59        64.35 o                         
   2   2  14          1.77          0.51         5.80 o                         
  -8   3  14        781.36        824.20        37.89 o                         
  -7   3  14        123.80        112.64        11.74 o                         
  -6   3  14         82.13         94.01        26.81 o                         
  -5   3  14        507.16        493.30        24.16 o                         
  -4   3  14        619.49        625.29        29.08 o                         
  -3   3  14       1840.60       1680.84       106.88 o                         
  -2   3  14          9.61          9.38        10.05 o                         
   1   3  14        700.86        762.72        54.96 o                         
  -7   4  14        134.26        132.73        12.30 o                         
  -6   4  14        863.19        836.31        45.91 o                         
  -5   4  14        328.68        335.02        23.43 o                         
  -4   4  14       1253.29       1196.57        48.71 o                         
  -3   4  14          1.66          5.27         5.07 o                         
  -2   4  14       2035.52       1950.34       108.59 o                         
  -1   4  14          9.64         10.72         7.37 o                         
   1   4  14        105.28         88.48        17.43 o                         
   2   4  14        545.11        660.84        51.61 o                         
  -7   5  14          2.07          2.31         5.80 o                         
  -6   5  14       1192.34       1250.62        60.66 o                         
  -5   5  14         32.97         32.45         6.76 o                         
  -4   5  14        269.39        276.24        22.79 o                         
  -3   5  14        928.60        885.61        38.36 o                         
  -2   5  14         36.42         37.70        14.08 o                         
  -1   5  14        101.13        103.86        11.60 o                         
   0   5  14        304.20        308.33        25.47 o                         
   1   5  14        342.70        354.69        40.52 o                         
  -6   6  14          1.23          0.73         4.96 o                         
  -5   6  14        522.41        562.69        27.23 o                         
  -4   6  14        746.75        692.49        53.62 o                         
  -3   6  14        230.31        247.37        16.70 o                         
  -2   6  14        421.40        444.12        58.65 o                         
  -1   6  14         64.23         35.24         8.38 o                         
   0   6  14        216.44        237.28        22.79 o                         
   1   6  14        261.10        261.41        24.13 o                         
  -5   7  14        942.53        892.25        94.85 o                         
  -4   7  14        110.43         95.25        10.66 o                         
  -3   7  14       1058.27        975.87        60.33 o                         
  -2   7  14         51.62         44.68         8.86 o                         
  -1   7  14       2845.30       3336.37       174.95 o                         
   0   7  14         49.44         39.55        10.72 o                         
  -7   1  15          0.20         -1.34         8.04 o                         
  -6   2  15         19.65         14.08         8.04 o                         
  -5   2  15         27.58         30.83        12.74 o                         
  -4   2  15        990.85       1101.82        65.02 o                         
  -3   2  15         82.93         95.18        16.09 o                         
  -2   2  15       2184.12       2255.32       124.00 o                         
  -6   3  15       1478.67       1649.45        90.49 o                         
  -5   3  15          9.43         10.81         5.63 o                         
  -4   3  15        277.56        305.46        18.13 o                         
  -3   3  15        492.26        511.36        38.21 o                         
  -2   3  15         31.85         41.56        13.41 o                         
  -1   3  15         86.80         69.71        16.09 o                         
  -5   4  15       1079.80       1100.69        68.70 o                         
  -4   4  15        141.51        127.91        12.39 o                         
  -3   4  15        733.26        796.91        51.61 o                         
  -2   4  15        196.58        207.73        24.47 o                         
  -1   4  15          0.38          1.34        10.05 o                         
  -5   5  15        664.50        580.40        42.23 o                         
  -4   5  15        120.51        117.64        12.21 o                         
  -3   5  15        775.45        718.48        48.93 o                         
  -2   5  15         10.98         12.52         7.41 o                         
                                                                                
